# Supplementary material for: CRISPR-Cas systems target a diverse collection of invasive mobile genetic elements in human microbiomes
Source: Genome Biol. 2013 Apr 29;14(4):R40. doi: 10.1186/gb-2013-14-4-r40 (PMC4053933; doi:10.1186/gb-2013-14-4-r40)
Supplement: Additional file 2 — Spreadsheets of significantly enriched or depleted GO terms. [file gb-2013-14-4-r40-S2.XLSX]

## Sheet: depleted
	goid	godes	gotype	hmp_count	mge_count	mge_expt	pbinom	status
56	GO:0005737	cytoplasm	cellular_component	2449933	40	382.04	4.5e-114	low
54	GO:0005524	ATP binding	molecular_function	2731119	108	425.88	3.39e-78	low
81	GO:0006810	transport	biological_process	1269878	6	198.02	1.13e-76	low
38	GO:0043190	ATP-binding cassette (ABC) transporter complex	cellular_component	864178	0	134.76	1.1e-59	low
37	GO:0042626	ATPase activity, coupled to transmembrane movement of substances	molecular_function	784195	0	122.29	3.43e-54	low
108	GO:0009898	internal side of plasma membrane	cellular_component	705414	0	110	8.69e-49	low
74	GO:0006412	translation	biological_process	886120	15	138.18	4.63e-41	low
19	GO:0008152	metabolic process	biological_process	1085665	38	169.3	1.38e-34	low
2	GO:0005886	plasma membrane	cellular_component	907243	26	141.47	4.35e-33	low
25	GO:0003735	structural constituent of ribosome	molecular_function	743052	15	115.87	2.18e-32	low
61	GO:0055114	oxidation-reduction process	biological_process	656158	11	102.32	8.34e-31	low
102	GO:0009252	peptidoglycan biosynthetic process	biological_process	414813	0	64.69	6.43e-29	low
62	GO:0016491	oxidoreductase activity	molecular_function	466355	3	72.72	1.34e-27	low
7	GO:0000160	two-component signal transduction system (phosphorelay)	biological_process	360816	0	56.26	3.09e-25	low
113	GO:0016787	hydrolase activity	molecular_function	445176	4	69.42	5.76e-25	low
52	GO:0046872	metal ion binding	molecular_function	859186	35	133.98	1.38e-24	low
72	GO:0006355	regulation of transcription, DNA-dependent	biological_process	1118111	59	174.36	1.73e-24	low
55	GO:0005525	GTP binding	molecular_function	472716	6	73.71	1.83e-24	low
51	GO:0005488	binding	molecular_function	342484	0	53.41	5.47e-24	low
57	GO:0005975	carbohydrate metabolic process	biological_process	313336	0	48.86	5.29e-22	low
24	GO:0003723	RNA binding	molecular_function	313663	1	48.91	2.52e-20	low
6	GO:0000156	two-component response regulator activity	molecular_function	286522	0	44.68	3.54e-20	low
60	GO:0006096	glycolysis	biological_process	270945	0	42.25	4.06e-19	low
92	GO:0008483	transaminase activity	molecular_function	234233	0	36.53	1.27e-16	low
10	GO:0022627	cytosolic small ribosomal subunit	cellular_component	250574	1	39.07	3.97e-16	low
9	GO:0022625	cytosolic large ribosomal subunit	cellular_component	414801	14	64.68	2.3e-14	low
91	GO:0008360	regulation of cell shape	biological_process	198755	0	30.99	3.29e-14	low
11	GO:0005622	intracellular	cellular_component	282903	6	44.12	7.56e-13	low
112	GO:0015986	ATP synthesis coupled proton transport	biological_process	172575	0	26.91	1.97e-12	low
49	GO:0005215	transporter activity	molecular_function	172296	0	26.87	2.06e-12	low
3	GO:0009055	electron carrier activity	molecular_function	193762	1	30.21	2.25e-12	low
29	GO:0016020	membrane	cellular_component	166748	0	26	4.91e-12	low
50	GO:0022857	transmembrane transporter activity	molecular_function	166622	0	25.98	5.01e-12	low
47	GO:0005887	integral to plasma membrane	cellular_component	163362	0	25.47	8.34e-12	low
148	GO:0051287	NAD binding	molecular_function	161410	0	25.17	1.13e-11	low
16	GO:0000314	organellar small ribosomal subunit	cellular_component	182173	1	28.41	1.3e-11	low
35	GO:0046933	hydrogen ion transporting ATP synthase activity, rotational mechanism	molecular_function	155809	0	24.3	2.72e-11	low
145	GO:0050662	coenzyme binding	molecular_function	153841	0	23.99	3.7e-11	low
45	GO:0004553	hydrolase activity, hydrolyzing O-glycosyl compounds	molecular_function	146876	0	22.9	1.1e-10	low
41	GO:0004222	metalloendopeptidase activity	molecular_function	142622	0	22.24	2.14e-10	low
98	GO:0009058	biosynthetic process	biological_process	142396	0	22.2	2.21e-10	low
144	GO:0050660	flavin adenine dinucleotide binding	molecular_function	133639	0	20.84	8.7e-10	low
100	GO:0009152	purine ribonucleotide biosynthetic process	biological_process	132864	0	20.72	9.82e-10	low
17	GO:0000315	organellar large ribosomal subunit	cellular_component	254023	8	39.61	1.11e-09	low
75	GO:0006464	cellular protein modification process	biological_process	126336	0	19.7	2.72e-09	low
78	GO:0006633	fatty acid biosynthetic process	biological_process	124126	0	19.36	3.85e-09	low
73	GO:0006396	RNA processing	biological_process	158657	2	24.74	5.81e-09	low
1	GO:0042254	ribosome biogenesis	biological_process	119025	0	18.56	8.53e-09	low
26	GO:0006457	protein folding	biological_process	282766	12	44.09	1.03e-08	low
115	GO:0046677	response to antibiotic	biological_process	117080	0	18.26	1.16e-08	low
14	GO:0000287	magnesium ion binding	molecular_function	167753	3	26.16	1.42e-08	low
80	GO:0006730	one-carbon metabolic process	biological_process	114783	0	17.9	1.66e-08	low
89	GO:0008270	zinc ion binding	molecular_function	193892	5	30.24	1.79e-08	low
15	GO:0016021	integral to membrane	cellular_component	745740	62	116.29	2.05e-08	low
126	GO:0030170	pyridoxal phosphate binding	molecular_function	112673	0	17.57	2.3e-08	low
111	GO:0045203	integral to cell outer membrane	cellular_component	110840	0	17.28	3.07e-08	low
110	GO:0015563	uptake transmembrane transporter activity	molecular_function	110775	0	17.27	3.1e-08	low
149	GO:0071702	organic substance transport	biological_process	110704	0	17.26	3.13e-08	low
124	GO:0019843	rRNA binding	molecular_function	109084	0	17.01	4.03e-08	low
90	GO:0008324	cation transmembrane transporter activity	molecular_function	108599	0	16.93	4.35e-08	low
139	GO:0045261	proton-transporting ATP synthase complex, catalytic core F(1)	cellular_component	105141	0	16.4	7.47e-08	low
94	GO:0016887	ATPase activity	molecular_function	205879	7	32.1	9.73e-08	low
83	GO:0006950	response to stress	biological_process	153669	3	23.96	9.97e-08	low
59	GO:0006094	gluconeogenesis	biological_process	101741	0	15.87	1.27e-07	low
12	GO:0003924	GTPase activity	molecular_function	196255	7	30.6	3.17e-07	low
84	GO:0006979	response to oxidative stress	biological_process	95855	0	14.95	3.19e-07	low
27	GO:0003755	peptidyl-prolyl cis-trans isomerase activity	molecular_function	94368	0	14.72	4.02e-07	low
101	GO:0009228	thiamine biosynthetic process	biological_process	93333	0	14.55	4.72e-07	low
82	GO:0006813	potassium ion transport	biological_process	92278	0	14.39	5.57e-07	low
104	GO:0009306	protein secretion	biological_process	125315	2	19.54	6.78e-07	low
53	GO:0005506	iron ion binding	molecular_function	90611	0	14.13	7.22e-07	low
86	GO:0008033	tRNA processing	biological_process	89209	0	13.91	8.99e-07	low
77	GO:0006541	glutamine metabolic process	biological_process	88853	0	13.86	9.51e-07	low
64	GO:0006221	pyrimidine nucleotide biosynthetic process	biological_process	88674	0	13.83	9.78e-07	low
129	GO:0030976	thiamine pyrophosphate binding	molecular_function	88577	0	13.81	9.93e-07	low
4	GO:0000049	tRNA binding	molecular_function	88322	0	13.77	1.03e-06	low

## Sheet: enriched
	goid	godes	gotype	hmp_count	mge_count	mge_expt	pbinom	status
5	GO:0006260	DNA replication	biological_process	334706	258	52.19	0	high
13	GO:0005575	cellular_component	cellular_component	75769	52	11.82	0	high
18	GO:0000746	conjugation	biological_process	1348	11	0.21	0	high
22	GO:0003677	DNA binding	molecular_function	1204685	486	187.86	0	high
23	GO:0003697	single-stranded DNA binding	molecular_function	65591	148	10.23	0	high
30	GO:0003796	lysozyme activity	molecular_function	3612	75	0.56	0	high
31	GO:0042742	defense response to bacterium	biological_process	3658	41	0.57	0	high
32	GO:0004252	serine-type endopeptidase activity	molecular_function	85016	110	13.26	0	high
34	GO:0003886	DNA (cytosine-5-)-methyltransferase activity	molecular_function	54314	50	8.47	0	high
39	GO:0004170	dUTP diphosphatase activity	molecular_function	18634	61	2.91	0	high
40	GO:0004176	ATP-dependent peptidase activity	molecular_function	45968	110	7.17	0	high
46	GO:0004568	chitinase activity	molecular_function	1043	28	0.16	0	high
48	GO:0005198	structural molecule activity	molecular_function	102985	1134	16.06	0	high
58	GO:0006032	chitin catabolic process	biological_process	1228	28	0.19	0	high
68	GO:0006281	DNA repair	biological_process	408918	172	63.77	0	high
69	GO:0006304	DNA modification	biological_process	44870	48	7	0	high
70	GO:0006310	DNA recombination	biological_process	352012	217	54.89	0	high
71	GO:0006323	DNA packaging	biological_process	1278	41	0.2	0	high
88	GO:0019835	cytolysis	biological_process	12828	112	2	0	high
93	GO:0008565	protein transporter activity	molecular_function	69807	51	10.89	0	high
95	GO:0008745	N-acetylmuramoyl-L-alanine amidase activity	molecular_function	24346	75	3.8	0	high
103	GO:0009253	peptidoglycan catabolic process	biological_process	41133	138	6.41	0	high
105	GO:0009368	endopeptidase Clp complex	cellular_component	30065	110	4.69	0	high
106	GO:0009394	2'-deoxyribonucleotide metabolic process	biological_process	13043	37	2.03	0	high
107	GO:0016032	viral reproduction	biological_process	35970	532	5.61	0	high
109	GO:0015074	DNA integration	biological_process	90445	88	14.1	0	high
114	GO:0016998	cell wall macromolecule catabolic process	biological_process	45253	76	7.06	0	high
116	GO:0019012	virion	cellular_component	29853	638	4.66	0	high
117	GO:0019015	viral genome	cellular_component	90	8	0.01	0	high
118	GO:0019028	viral capsid	cellular_component	1049	16	0.16	0	high
119	GO:0019037	viral assembly intermediate	cellular_component	19178	186	2.99	0	high
120	GO:0019038	provirus	cellular_component	5715	114	0.89	0	high
121	GO:0019068	virion assembly	biological_process	35380	751	5.52	0	high
122	GO:0019069	viral capsid assembly	biological_process	1834	53	0.29	0	high
123	GO:0019073	viral DNA genome packaging	biological_process	19178	186	2.99	0	high
125	GO:0020002	host cell plasma membrane	cellular_component	246	10	0.04	0	high
131	GO:0033644	host cell membrane	cellular_component	777	37	0.12	0	high
134	GO:0043565	sequence-specific DNA binding	molecular_function	361990	441	56.45	0	high
136	GO:0044158	host cell wall	cellular_component	1002	22	0.16	0	high
140	GO:0046080	dUTP metabolic process	biological_process	8500	22	1.33	0	high
142	GO:0046797	viral procapsid maturation	biological_process	112	9	0.02	0	high
143	GO:0046798	viral portal complex	cellular_component	1374	38	0.21	0	high
146	GO:0051027	DNA transport	biological_process	1374	38	0.21	0	high
42	GO:0008233	peptidase activity	molecular_function	124823	63	19.46	1.11e-15	high
138	GO:0045227	capsule polysaccharide biosynthetic process	biological_process	978	9	0.15	1.55e-15	high
43	GO:0004415	hyalurononglucosaminidase activity	molecular_function	979	9	0.15	1.67e-15	high
63	GO:0006139	nucleobase-containing compound metabolic process	biological_process	164393	74	25.64	1.78e-15	high
21	GO:0003674	molecular_function	molecular_function	181257	78	28.26	3.55e-15	high
96	GO:0009007	site-specific DNA-methyltransferase (adenine-specific) activity	molecular_function	23893	26	3.73	6.55e-15	high
36	GO:0004003	ATP-dependent DNA helicase activity	molecular_function	49104	36	7.66	2.11e-14	high
85	GO:0008026	ATP-dependent helicase activity	molecular_function	134712	61	21.01	3.16e-13	high
87	GO:0008150	biological_process	biological_process	179867	72	28.05	1.05e-12	high
97	GO:0009009	site-specific recombinase activity	molecular_function	63082	38	9.84	1.74e-12	high
44	GO:0004519	endonuclease activity	molecular_function	36397	25	5.68	4.23e-10	high
99	GO:0009141	nucleoside triphosphate metabolic process	biological_process	3558	9	0.55	4.58e-10	high
8	GO:0000166	nucleotide binding	molecular_function	119033	49	18.56	1.14e-09	high
33	GO:0003874	6-pyruvoyltetrahydropterin synthase activity	molecular_function	5672	10	0.88	2.88e-09	high
79	GO:0006729	tetrahydrobiopterin biosynthetic process	biological_process	5716	10	0.89	3.11e-09	high
28	GO:0030036	actin cytoskeleton organization	biological_process	157	3	0.02	1.47e-08	high
137	GO:0045109	intermediate filament organization	biological_process	164	3	0.03	1.75e-08	high
135	GO:0043588	skin development	biological_process	193	3	0.03	3.33e-08	high
66	GO:0006259	DNA metabolic process	biological_process	1167	5	0.18	4.31e-08	high
76	GO:0006508	proteolysis	biological_process	408148	110	63.65	4.33e-08	high
20	GO:0005882	intermediate filament	cellular_component	221	3	0.03	5.71e-08	high
147	GO:0051286	cell tip	cellular_component	316	3	0.05	2.36e-07	high
127	GO:0030479	actin cortical patch	cellular_component	355	3	0.06	3.74e-07	high
67	GO:0006269	DNA replication, synthesis of RNA primer	biological_process	23880	16	3.72	4.3e-07	high
132	GO:0042559	pteridine-containing compound biosynthetic process	biological_process	5703	8	0.89	4.31e-07	high
65	GO:0006226	dUMP biosynthetic process	biological_process	97	2	0.02	5.7e-07	high
141	GO:0046081	dUTP catabolic process	biological_process	97	2	0.02	5.7e-07	high
130	GO:0032153	cell division site	cellular_component	452	3	0.07	9.71e-07	high
128	GO:0030547	receptor inhibitor activity	molecular_function	10	1	0	1.21e-06	high
133	GO:0042975	peroxisome proliferator activated receptor binding	molecular_function	10	1	0	1.21e-06	high
