# Supplementary material for: CRISPR-Cas systems target a diverse collection of invasive mobile genetic elements in human microbiomes
Source: Genome Biol. 2013 Apr 29;14(4):R40. doi: 10.1186/gb-2013-14-4-r40 (PMC4053933; doi:10.1186/gb-2013-14-4-r40)
Supplement: Additional file 3 — A list of proteins annotated as associated with bacterial restriction-modification systems. [file gb-2013-14-4-r40-S3.TXT]

SRS011086_WUGC_scaffold_4730_11714_13297_- helicase C-terminal domain protein (gi|342833378|gb|EGU67659.1|) | hypothetical protein HMPREF9682_00792 (gi|355366083|gb|EHG13802.1|) | type III restriction enzyme, res subunit (gi|385694824|gb|EIG25408.1|) | DEAD box family helicase, phage associated (gi|288904657|ref|YP_003429878.1|) | helicase, putative (gi|77405301|ref|ZP_00782397.1|) | DEAD box family helicase (gi|15674735|ref|NP_268909.1|) | DNA/RNA helicase (gi|94992062|ref|YP_600161.1|) | DEAD/DEAH box helicase (gi|312899701|ref|ZP_07759024.1|)
SRS011086_WUGC_scaffold_20743_3327_4097_- putative type IV restriction endonuclease (gi|339445968|ref|YP_004711972.1|) | conserved hypothetical protein (gi|390558839|ref|ZP_10243234.1|) | putative stress response protein, TerZ- and CABP1 (gi|395224765|ref|ZP_10403300.1|) | hypothetical protein Lwei2_00819 (gi|359725648|ref|ZP_09264344.1|) | type I restriction enzyme R protein N-terminal domain protein (gi|400327853|gb|EJO80093.1|) | hypothetical protein 2209_scaffold2350_00086 (gi|377806397|gb|AFB76095.1|) | hypothetical protein (gi|134095444|ref|YP_001100519.1|) | Restriction endonuclease, type I, EcoRI, R subunit/Type III (gi|373853974|ref|ZP_09596772.1|) | stress protein, tellurium resistance TerD (gi|119944158|ref|YP_941838.1|)
SRS011086_WUGC_scaffold_42431_1_756_- prophage Lp2 protein 6 (gi|323344850|ref|ZP_08085074.1|) | hypothetical protein BACCOP_01115 (gi|189460474|ref|ZP_03009259.1|) | type I restriction enzyme HsdR protein (gi|329954213|ref|ZP_08295307.1|) | hypothetical protein HMPREF9456_02182 (gi|333378860|ref|ZP_08470587.1|) | hypothetical protein Plut_1227 (gi|78187089|ref|YP_375132.1|) | hypothetical protein Palpr_2810 (gi|313205267|ref|YP_004043924.1|) | hypothetical protein BACCAC_01135 (gi|153806860|ref|ZP_01959528.1|) | hypothetical protein (gi|150024806|ref|YP_001295632.1|)
SRS011090_Baylor_scaffold_1585_8165_8419_+ type III restriction enzyme (gi|315612484|ref|ZP_07887397.1|) | conserved hypothetical protein (gi|293365751|ref|ZP_06612458.1|) | hypothetical protein SMSK597_0534 (gi|307704517|ref|ZP_07641425.1|) | conserved domain protein (gi|334267126|gb|EGL85594.1|) | hypothetical protein HMPREF1125_1694 (gi|400369643|gb|EJP22640.1|) | hypothetical protein HMPREF9954_2066 (gi|343390450|gb|EGV03030.1|) | hypothetical protein HMPREF1115_0317 (gi|383183756|gb|EIC76291.1|) | hypothetical protein (gi|325978578|ref|YP_004288294.1|)
SRS011090_Baylor_scaffold_4506_5368_6291_+ phage associated protein (gi|319776204|ref|YP_004138692.1|) | putative uncharacterised type i restriction-modification system related protein (gi|378696445|ref|YP_005178403.1|) | Type I restriction enzyme EcoR124II M protein (gi|229844486|ref|ZP_04464626.1|) | putative type I restriction enzyme-like protein (gi|341951060|gb|EGT77641.1|) | Hypothetical protein GGE_1996 (gi|341952838|gb|EGT79355.1|) | Type I restriction enzyme M protein (gi|307263060|ref|ZP_07544682.1|) | type I restriction enzyme EcoR124II M protein (gi|190149749|ref|YP_001968274.1|)
SRS011098_Baylor_scaffold_12860_25775_26308_+ conserved hypothetical protein (gi|258545911|ref|ZP_05706145.1|) | hypothetical protein GCWU000324_00007 (gi|238020137|ref|ZP_04600563.1|) | 5-methylcytosine-specific restriction enzyme McrB related protein (gi|298369156|ref|ZP_06980474.1|) | hypothetical protein HMPREF9098_1957 (gi|325267577|ref|ZP_08134229.1|) | hypothetical protein NEIELOOT_02478 (gi|294670775|ref|ZP_06735631.1|) | hypothetical protein HMPREF0551_1041 (gi|319943915|ref|ZP_08018195.1|) | hypothetical protein HMPREF9080_02291 (gi|365921999|ref|ZP_09446241.1|) | ATPase (gi|333987052|ref|YP_004519659.1|) | 5-methylcytosine-specific restriction enzyme McrB-like protein (gi|15678529|ref|NP_275644.1|) | HNH endonuclease (gi|114563666|ref|YP_751179.1|)
SRS011098_Baylor_scaffold_27433_2800_4665_+ hypothetical protein ECO26_4940 (gi|260857945|ref|YP_003231836.1|) | hypothetical protein plu0153 (gi|37524175|ref|NP_927519.1|) | DNA/RNA helicase, superfamily II (gi|398878927|ref|ZP_10634031.1|) | conserved hypothetical protein (gi|254038860|ref|ZP_04872912.1|) | type III restriction enzyme, res subunit (gi|378096075|gb|EHW57851.1|) | helicase (gi|226953655|ref|ZP_03824119.1|) | type III restriction protein res subunit (gi|354558363|ref|ZP_08977618.1|)
SRS011098_Baylor_scaffold_50267_2364_3347_- hypothetical protein FSAG_02183 (gi|340753121|ref|ZP_08689912.1|) | N-6 DNA Methylase family protein (gi|262067751|ref|ZP_06027363.1|) | hypothetical protein PEPMIC_00720 (gi|160946761|ref|ZP_02093964.1|) | phage associated protein (gi|319776204|ref|YP_004138692.1|) | putative uncharacterised type i restriction-modification system related protein (gi|378696445|ref|YP_005178403.1|) | Type I restriction enzyme EcoR124II M protein (gi|229844486|ref|ZP_04464626.1|) | putative type I restriction enzyme-like protein (gi|341952861|gb|EGT79376.1|) | Hypothetical protein GGE_1996 (gi|341952838|gb|EGT79355.1|)
SRS011098.C1908971_119_5533_- type III restriction enzyme, res subunit (gi|353796318|gb|EHD76662.1|) | SNF2-related protein (gi|386581919|ref|YP_006078323.1|) | SNF2 family protein (gi|356995138|emb|CBZ42073.1|) | hypothetical protein SSALIVM18_m10417 (gi|345526010|gb|EGX29323.1|)
SRS011126_Baylor_scaffold_75004_2254_3240_- hypothetical protein FSAG_02183 (gi|340753121|ref|ZP_08689912.1|) | N-6 DNA Methylase family protein (gi|262067751|ref|ZP_06027363.1|) | hypothetical protein PEPMIC_00720 (gi|160946761|ref|ZP_02093964.1|) | Type I restriction enzyme M protein (gi|307263060|ref|ZP_07544682.1|) | type I restriction enzyme EcoR124II M protein (gi|190149749|ref|YP_001968274.1|) | phage associated protein (gi|319776204|ref|YP_004138692.1|) | Type I restriction enzyme EcoR124II M protein (gi|229844486|ref|ZP_04464626.1|) | putative type I restriction enzyme-like protein (gi|341952861|gb|EGT79376.1|) | Hypothetical protein GGE_1996 (gi|341952838|gb|EGT79355.1|)
SRS011140.C5164166_5344_6222_+ hypothetical protein PEPMIC_00720 (gi|160946761|ref|ZP_02093964.1|) | N-6 DNA Methylase family protein (gi|262067751|ref|ZP_06027363.1|) | hypothetical protein FSAG_02183 (gi|340753121|ref|ZP_08689912.1|) | Type I restriction enzyme M protein (gi|307263060|ref|ZP_07544682.1|) | type I restriction enzyme EcoR124II M protein (gi|190149749|ref|YP_001968274.1|) | phage associated protein (gi|319776204|ref|YP_004138692.1|) | putative type I restriction enzyme-like protein (gi|341952861|gb|EGT79376.1|) | Type I restriction enzyme EcoR124II M protein (gi|229844486|ref|ZP_04464626.1|) | Hypothetical protein GGE_1996 (gi|341952838|gb|EGT79355.1|)
SRS011243_Baylor_scaffold_8035_7871_9454_+ type III restriction enzyme, res subunit (gi|385694824|gb|EIG25408.1|) | hypothetical protein HMPREF9682_00792 (gi|355366083|gb|EHG13802.1|) | helicase C-terminal domain protein (gi|342833378|gb|EGU67659.1|) | DEAD box family helicase, phage associated (gi|288904657|ref|YP_003429878.1|) | helicase, putative (gi|77405301|ref|ZP_00782397.1|) | DEAD box family helicase (gi|15674735|ref|NP_268909.1|) | DNA/RNA helicase (gi|94992062|ref|YP_600161.1|) | DEAD/DEAH box helicase (gi|312899701|ref|ZP_07759024.1|)
SRS011243_Baylor_scaffold_10079_6790_7551_+ possible type I restriction enzyme M subunit (gi|145631143|ref|ZP_01786917.1|) | hypothetical protein PARA_11690 (gi|345429745|ref|YP_004822863.1|) | hypothetical protein (gi|386263766|ref|YP_005827259.1|) | type I restriction enzyme M subunit (gi|68248686|ref|YP_247798.1|) | putative type I restriction-modification system methyltransferase subunit (gi|378773946|ref|YP_005176189.1|) | putative membrane protein (gi|327412865|emb|CAX67872.1|) | integrase, partial (gi|353588397|gb|EHC47455.1|)
SRS011243_Baylor_scaffold_48701_7159_7413_+ hypothetical protein HMPREF9954_2066 (gi|343390450|gb|EGV03030.1|) | conserved hypothetical protein (gi|293365751|ref|ZP_06612458.1|) | hypothetical protein SMSK597_0534 (gi|307704517|ref|ZP_07641425.1|) | conserved domain protein (gi|334267126|gb|EGL85594.1|) | type III restriction enzyme (gi|315612484|ref|ZP_07887397.1|) | hypothetical protein HMPREF1125_1694 (gi|400369643|gb|EJP22640.1|) | hypothetical protein HMPREF1115_0317 (gi|383183756|gb|EIC76291.1|) | hypothetical protein (gi|325978578|ref|YP_004288294.1|)
SRS011243_Baylor_scaffold_48708_47622_49193_- putative DNA helicase (gi|393764682|ref|ZP_10353286.1|) | possible DNA helicase (gi|66392086|ref|YP_239310.1|) | SNF2 domain protein (gi|297587094|ref|ZP_06945739.1|) | type III restriction enzyme, res subunit (gi|325478705|gb|EGC81816.1|)
SRS011247_Baylor_scaffold_3626_4394_5977_- helicase C-terminal domain protein (gi|342833378|gb|EGU67659.1|) | hypothetical protein HMPREF9682_00792 (gi|355366083|gb|EHG13802.1|) | type III restriction enzyme, res subunit (gi|385694824|gb|EIG25408.1|) | DEAD box family helicase, phage associated (gi|288904657|ref|YP_003429878.1|) | helicase, putative (gi|77405301|ref|ZP_00782397.1|) | DNA/RNA helicase (gi|94992062|ref|YP_600161.1|) | DEAD box family helicase (gi|15674735|ref|NP_268909.1|) | DEAD/DEAH box helicase (gi|312899701|ref|ZP_07759024.1|)
SRS011247_Baylor_scaffold_24985_1518_2078_- type III restriction enzyme, res subunit (gi|379542900|gb|EHZ08052.1|) | hypothetical protein CGSSp9BS68_09302 (gi|148993430|ref|ZP_01822947.1|) | hypothetical protein CGSSp6BS73_08219 (gi|148990194|ref|ZP_01821425.1|) | hypothetical protein phiPH15_gp18 (gi|190151433|ref|YP_001974344.1|) | putative helicase domain protein (gi|353796151|gb|EHD76496.1|) | putative helicase (gi|330832270|ref|YP_004401095.1|)
SRS011306_Baylor_scaffold_57772_4632_6215_- helicase C-terminal domain protein (gi|342833378|gb|EGU67659.1|) | hypothetical protein HMPREF9682_00792 (gi|355366083|gb|EHG13802.1|) | type III restriction enzyme, res subunit (gi|385694824|gb|EIG25408.1|) | DEAD box family helicase, phage associated (gi|288904657|ref|YP_003429878.1|) | helicase, putative (gi|77405301|ref|ZP_00782397.1|) | DNA/RNA helicase (gi|94992062|ref|YP_600161.1|) | DEAD box family helicase (gi|15674735|ref|NP_268909.1|) | DEAD/DEAH box helicase (gi|312899701|ref|ZP_07759024.1|)
SRS011310_Baylor_scaffold_1282_233_739_+ type I restriction modification DNA specificity domain protein (gi|293363458|ref|ZP_06610215.1|) | type I restriction enzyme specificity HsdS domain protein (gi|385859613|ref|YP_005906123.1|) | type I restriction-modification system, S subunit (fragment) (gi|321310217|ref|YP_004192546.1|) | type I restriction-modification system subunit S (gi|374318149|ref|YP_005064648.1|) | type I restriction-modification system, S subunit (gi|321310230|ref|YP_004192559.1|)
SRS011343_Baylor_scaffold_28381_7600_8814_+ hypothetical protein CGSSp6BS73_08219 (gi|148990194|ref|ZP_01821425.1|) | type III restriction enzyme, res subunit (gi|395605751|gb|EJG65866.1|) | hypothetical protein CGSSp9BS68_09302 (gi|148993430|ref|ZP_01822947.1|) | hypothetical protein phiPH15_gp18 (gi|190151433|ref|YP_001974344.1|) | phage protein (gi|225870191|ref|YP_002746138.1|) | hypothetical protein STRUR_2119 (gi|357638521|ref|ZP_09136394.1|) | putative helicase (gi|330832270|ref|YP_004401095.1|)
SRS011343_Baylor_scaffold_63796_5647_6408_- possible type I restriction enzyme M subunit (gi|145639576|ref|ZP_01795180.1|) | type I restriction enzyme M subunit (gi|68248686|ref|YP_247798.1|) | hypothetical protein PARA_11690 (gi|345429745|ref|YP_004822863.1|) | hypothetical protein (gi|386263766|ref|YP_005827259.1|) | putative type I restriction-modification system methyltransferase subunit (gi|378773946|ref|YP_005176189.1|) | phage integrase (gi|253990769|ref|YP_003042125.1|) | hypothetical protein plu1163 (gi|37525131|ref|NP_928475.1|)
SRS012273_Baylor_scaffold_1039_10785_12311_+ DNA or RNA helicases of superfamily II (gi|291531538|emb|CBK97123.1|) | hypothetical protein HMPREF1020_03848 (gi|355628487|ref|ZP_09049769.1|) | hypothetical protein EUBSIR_00458 (gi|167749502|ref|ZP_02421629.1|) | hypothetical protein DORLON_00809 (gi|153853411|ref|ZP_01994820.1|) | DNA/RNA helicase (gi|293402157|ref|ZP_06646295.1|) | type III restriction protein res subunit (gi|302385772|ref|YP_003821594.1|) | hypothetical protein HMPREF9477_00926 (gi|331091445|ref|ZP_08340283.1|) | hypothetical protein HMPREF1021_00270 (gi|365829918|ref|ZP_09371506.1|) | type III restriction enzyme (gi|237735522|ref|ZP_04566003.1|)
SRS012279_Baylor_scaffold_13081_32374_34401_- hypothetical protein PEPMIC_01325 (gi|160947391|ref|ZP_02094558.1|) | putative ATP-dependent DNA helicase RecG (gi|335047634|ref|ZP_08540655.1|) | type III restriction enzyme, res subunit (gi|343521284|ref|ZP_08758252.1|) | ATP-dependent DNA helicase RecG (gi|313887889|ref|ZP_07821568.1|)
SRS012279_Baylor_scaffold_46392_1_2676_+ HsdR family type I site-specific deoxyribonuclease (gi|284048510|ref|YP_003398849.1|) | type I restriction enzyme, endonuclease subunit (gi|300853533|ref|YP_003778517.1|) | type I site-specific deoxyribonuclease, HsdR family (gi|400371731|gb|EJP24681.1|) | HsdR-like type I restriction modification system protein (gi|300313841|ref|YP_003777933.1|) | hypothetical protein STRINF_01250 (gi|171779405|ref|ZP_02920369.1|)
SRS012279.C2747519_1_1553_- helicase C-terminal domain protein (gi|342833378|gb|EGU67659.1|) | hypothetical protein HMPREF9682_00792 (gi|355366083|gb|EHG13802.1|) | type III restriction enzyme, res subunit (gi|385694824|gb|EIG25408.1|) | helicase, putative (gi|77405301|ref|ZP_00782397.1|) | DEAD box family helicase, phage associated (gi|288904657|ref|YP_003429878.1|) | DEAD box family helicase (gi|15674735|ref|NP_268909.1|) | DNA/RNA helicase (gi|94992062|ref|YP_600161.1|) | DEAD/DEAH box helicase (gi|312899701|ref|ZP_07759024.1|)
SRS012285_Baylor_scaffold_61193_3541_4371_+ hypothetical protein FSAG_02183 (gi|340753121|ref|ZP_08689912.1|) | N-6 DNA Methylase family protein (gi|262067751|ref|ZP_06027363.1|) | hypothetical protein PEPMIC_00720 (gi|160946761|ref|ZP_02093964.1|) | putative type I restriction enzyme-like protein (gi|341951060|gb|EGT77641.1|) | Type I restriction enzyme EcoR124II M protein (gi|229844486|ref|ZP_04464626.1|) | phage associated protein (gi|319776204|ref|YP_004138692.1|) | Hypothetical protein GGE_1996 (gi|341952838|gb|EGT79355.1|) | type I restriction enzyme EcoR124II M protein (gi|190149749|ref|YP_001968274.1|) | putative uncharacterised type i restriction-modification system related protein (gi|378696445|ref|YP_005178403.1|)
SRS013158_Baylor_scaffold_8930_2269_2856_- TM2 domain protein (gi|240143777|ref|ZP_04742378.1|) | hypothetical protein CLOLEP_03735 (gi|160934860|ref|ZP_02082246.1|) | hypothetical protein (gi|288556516|ref|YP_003428451.1|) | hypothetical protein PEPMIC_00706 (gi|160946747|ref|ZP_02093950.1|) | hypothetical protein HMPREF1032_00562 (gi|365133431|ref|ZP_09342766.1|) | conserved hypothetical protein (gi|255658433|ref|ZP_05403842.1|) | type II restriction endonuclease family protein (gi|240145595|ref|ZP_04744196.1|) | Predicted endonuclease distantly related to archaeal Holliday junction resolvase and Mrr-like restriction enzymes (gi|291541114|emb|CBL14225.1|) | hypothetical protein HMPREF1026_00017 (gi|317499837|ref|ZP_07958075.1|)
SRS013164_Baylor_scaffold_14365_8372_9955_+ type III restriction enzyme, res subunit (gi|385694824|gb|EIG25408.1|) | hypothetical protein HMPREF9682_00792 (gi|355366083|gb|EHG13802.1|) | helicase C-terminal domain protein (gi|342833378|gb|EGU67659.1|) | DEAD box family helicase, phage associated (gi|288904657|ref|YP_003429878.1|) | helicase, putative (gi|77405301|ref|ZP_00782397.1|) | DNA/RNA helicase (gi|94992062|ref|YP_600161.1|) | DEAD box family helicase (gi|15674735|ref|NP_268909.1|) | DEAD/DEAH box helicase (gi|312899701|ref|ZP_07759024.1|)
SRS013164_Baylor_scaffold_26210_512_1027_- type I restriction modification DNA specificity domain protein (gi|383187574|gb|EIC80018.1|) | type I restriction-modification system, S subunit (fragment) (gi|321310217|ref|YP_004192546.1|) | type I restriction enzyme specificity HsdS domain protein (gi|385859613|ref|YP_005906123.1|) | type I restriction-modification system, S subunit (gi|321310230|ref|YP_004192559.1|)
SRS013164_Baylor_scaffold_26210_1054_1917_- Type I restriction enzyme M protein (gi|307263060|ref|ZP_07544682.1|) | type I restriction enzyme EcoR124II M protein (gi|190149749|ref|YP_001968274.1|) | hypothetical protein EIKCOROL_00173 (gi|225023320|ref|ZP_03712512.1|) | N-6 DNA Methylase family protein (gi|262067751|ref|ZP_06027363.1|) | hypothetical protein FSAG_02183 (gi|340753121|ref|ZP_08689912.1|) | putative type I restriction enzyme-like protein (gi|341951060|gb|EGT77641.1|) | phage associated protein (gi|319776204|ref|YP_004138692.1|) | Type I restriction enzyme EcoR124II M protein (gi|229844486|ref|ZP_04464626.1|) | Hypothetical protein GGE_1996 (gi|341952838|gb|EGT79355.1|)
SRS013164_Baylor_scaffold_38765_2957_4405_+ N-6 DNA methylase (gi|397689125|ref|YP_006526379.1|) | restriction modification system DNA specificity domain (gi|313673365|ref|YP_004051476.1|) | restriction modification system DNA specificity domain protein (gi|291613558|ref|YP_003523715.1|) | Type I restriction enzyme EcoEI specificity protein (gi|239833255|ref|ZP_04681583.1|)
SRS013164_Baylor_scaffold_38765_4413_4754_+ restriction modification system, type I (gi|238924761|ref|YP_002938277.1|) | hypothetical protein EUBIFOR_01342 (gi|218282510|ref|ZP_03488760.1|) | type I restriction-modification system subunit S (gi|333999491|ref|YP_004532103.1|) | type I restriction-modification system S subunit (gi|56418879|ref|YP_146197.1|) | type I restriction enzyme StySPI specificity protein (gi|393761851|ref|ZP_10350483.1|) | type I restriction modification DNA specificity domain protein, partial (gi|383938621|ref|ZP_09991826.1|) | type I restriction modification DNA specificity domain protein (gi|383347254|gb|EID25246.1|) | restriction endonuclease S subunits-like protein (gi|78189486|ref|YP_379824.1|) | N-6 DNA methylase (gi|333996935|ref|YP_004529547.1|)
SRS013164_Baylor_scaffold_43156_7678_8601_+ hypothetical protein HMPREF0401_01615 (gi|336419333|ref|ZP_08599597.1|) | SWF/SNF family helicase (gi|254304002|ref|ZP_04971360.1|) | type III restriction enzyme, res subunit superfamily (gi|294783586|ref|ZP_06748910.1|) | protein, SNF2 family (gi|312901374|ref|ZP_07760654.1|) | hypothetical protein GCWU000282_01458 (gi|229824154|ref|ZP_04450223.1|) | helicase C-terminal domain protein (gi|313885386|ref|ZP_07819136.1|) | Superfamily II DNA/RNA helicase, SNF2 family (gi|212638494|ref|YP_002315014.1|)
SRS013164_Baylor_scaffold_44909_1390_2460_+ type I restriction enzyme R protein, N-terminal domain protein (gi|339456780|gb|EGP69362.1|) | prophage Lp2 protein 6 (gi|168483687|ref|ZP_02708639.1|) | hypothetical protein SPAR4_0014 (gi|379540763|gb|EHZ05934.1|) | type I restriction enzyme R family protein (gi|381320118|gb|EIC60794.1|) | type I restriction enzyme HsdR protein N-terminal domain protein (gi|313891084|ref|ZP_07824703.1|)
SRS013170_Baylor_scaffold_48_15887_16366_+ possible type I restriction enzyme M subunit (gi|145631143|ref|ZP_01786917.1|) | hypothetical protein (gi|386263766|ref|YP_005827259.1|) | type I restriction enzyme M subunit (gi|68248686|ref|YP_247798.1|) | hypothetical protein PARA_11690 (gi|345429745|ref|YP_004822863.1|) | putative type I restriction-modification system methyltransferase subunit (gi|378773946|ref|YP_005176189.1|) | hypothetical protein plu1158 (gi|37525126|ref|NP_928470.1|) | hypothetical protein PAU_03299 (gi|253990773|ref|YP_003042129.1|)
SRS013234_Baylor_scaffold_3146_1_479_- helicase C-terminal domain protein (gi|342833378|gb|EGU67659.1|) | hypothetical protein HMPREF9682_00792 (gi|355366083|gb|EHG13802.1|) | type III restriction enzyme, res subunit (gi|385694824|gb|EIG25408.1|) | DEAD box family helicase, phage associated (gi|288904657|ref|YP_003429878.1|) | DNA/RNA helicase (gi|94992062|ref|YP_600161.1|) | DEAD box family helicase (gi|15674735|ref|NP_268909.1|) | helicase, putative (gi|77405301|ref|ZP_00782397.1|) | DEAD/DEAH box helicase (gi|307269934|ref|ZP_07551260.1|)
SRS013234_Baylor_scaffold_27571_26407_27536_- hypothetical protein HMPREF9682_00792 (gi|355366083|gb|EHG13802.1|) | helicase C-terminal domain protein (gi|342833378|gb|EGU67659.1|) | type III restriction enzyme, res subunit (gi|385694824|gb|EIG25408.1|) | helicase, putative (gi|77405301|ref|ZP_00782397.1|) | DEAD box family helicase, phage associated (gi|288904657|ref|YP_003429878.1|) | DNA/RNA helicase (gi|94992062|ref|YP_600161.1|) | DEAD box family helicase (gi|15674735|ref|NP_268909.1|) | DEAD/DEAH box helicase (gi|312899701|ref|ZP_07759024.1|)
SRS013234_Baylor_scaffold_32248_4308_5504_- restriction modification system DNA specificity domain protein (gi|254506510|ref|ZP_05118652.1|) | type I restriction-modification system, S subunit (gi|255322117|ref|ZP_05363264.1|) | type I restriction-modification system subunit S (gi|118474615|ref|YP_892156.1|) | restriction modification system DNA specificity subunit (gi|91775569|ref|YP_545325.1|) | type I restriction enzyme, S subunit (gi|359451537|ref|ZP_09240938.1|) | type I restriction modification DNA specificity domain protein (gi|315030630|gb|EFT42562.1|)
SRS013252_Baylor_scaffold_64147_3656_3883_+ possible type I restriction enzyme M subunit (gi|145639576|ref|ZP_01795180.1|) | type I restriction enzyme M subunit (gi|68248686|ref|YP_247798.1|) | hypothetical protein PARA_11690 (gi|345429745|ref|YP_004822863.1|) | hypothetical protein (gi|386263766|ref|YP_005827259.1|) | putative type I restriction-modification system methyltransferase subunit (gi|378773946|ref|YP_005176189.1|)
SRS013502_Baylor_scaffold_1104_16441_17298_- putative type I restriction enzyme-like protein (gi|341952861|gb|EGT79376.1|) | Type I restriction enzyme EcoR124II M protein (gi|229844486|ref|ZP_04464626.1|) | Hypothetical protein GGE_1996 (gi|341952838|gb|EGT79355.1|) | phage associated protein (gi|319776204|ref|YP_004138692.1|) | putative uncharacterised type i restriction-modification system related protein (gi|378696445|ref|YP_005178403.1|) | type I restriction enzyme EcoR124II M protein (gi|190149749|ref|YP_001968274.1|) | Type I restriction enzyme M protein (gi|307263060|ref|ZP_07544682.1|) | putative phage associated protein (gi|385336399|ref|YP_005890346.1|)
SRS013533_PGA_scaffold_94099_609_2192_- helicase C-terminal domain protein (gi|342833378|gb|EGU67659.1|) | hypothetical protein HMPREF9682_00792 (gi|355366083|gb|EHG13802.1|) | type III restriction enzyme, res subunit (gi|385694824|gb|EIG25408.1|) | helicase, putative (gi|77405301|ref|ZP_00782397.1|) | DEAD box family helicase, phage associated (gi|288904657|ref|YP_003429878.1|) | DEAD box family helicase (gi|15674735|ref|NP_268909.1|) | DNA/RNA helicase (gi|94992062|ref|YP_600161.1|) | DEAD/DEAH box helicase (gi|312899701|ref|ZP_07759024.1|)
SRS013687_Baylor_scaffold_363_46494_47876_+ type III restriction enzyme, res subunit (gi|134300455|ref|YP_001113951.1|) | type III restriction protein res subunit (gi|392524268|gb|EIW47429.1|) | hypothetical protein HMPREF9334_00464 (gi|357057890|ref|ZP_09118747.1|) | DNA or RNA helicases of superfamily II (gi|291541583|emb|CBL14693.1|) | putative DEAH-family helicase (gi|352685212|ref|YP_004897197.1|)
SRS013687_Baylor_scaffold_46555_558_2024_- hypothetical protein BACUNI_02657 (gi|160890217|ref|ZP_02071220.1|) | hypothetical protein HMPREF1063_04052 (gi|392626274|gb|EIY20321.1|) | hypothetical protein HMPREF1065_00436 (gi|392648380|gb|EIY42070.1|) | type I restriction enzyme HsdR protein N-terminal domain protein (gi|294778749|ref|ZP_06744168.1|) | hypothetical protein HMPREF1018_03712 (gi|336411226|ref|ZP_08591694.1|)
SRS013723.C3514541_1576_6924_+ SNF2 family protein (gi|327474192|gb|EGF19600.1|) | type III restriction enzyme, res subunit (gi|353805170|gb|EHD85446.1|) | SNF2-related protein (gi|386584111|ref|YP_006080514.1|)
SRS013879_WUGC_scaffold_27112_28652_29413_- hypothetical protein (gi|386263766|ref|YP_005827259.1|) | possible type I restriction enzyme M subunit (gi|145631143|ref|ZP_01786917.1|) | type I restriction enzyme M subunit (gi|68248686|ref|YP_247798.1|) | hypothetical protein PARA_11690 (gi|345429745|ref|YP_004822863.1|) | putative type I restriction-modification system methyltransferase subunit (gi|378773946|ref|YP_005176189.1|) | putative membrane protein (gi|327412865|emb|CAX67872.1|)
SRS013879_WUGC_scaffold_42903_6557_8074_- DEAD/DEAH box helicase (gi|282848865|ref|ZP_06258255.1|) | DNA/RNA helicase (gi|293402157|ref|ZP_06646295.1|) | hypothetical protein HMPREF9477_00926 (gi|331091445|ref|ZP_08340283.1|) | hypothetical protein HMPREF1020_03848 (gi|355628487|ref|ZP_09049769.1|) | DNA or RNA helicases of superfamily II (gi|291531538|emb|CBK97123.1|) | hypothetical protein EUBSIR_00458 (gi|167749502|ref|ZP_02421629.1|) | type III restriction enzyme, res subunit (gi|385694824|gb|EIG25408.1|) | DEAD box family helicase (gi|56694884|ref|YP_164394.1|) | type III restriction protein res subunit (gi|325288509|ref|YP_004264690.1|) | hypothetical protein DORLON_00809 (gi|153853411|ref|ZP_01994820.1|)
SRS013947_WUGC_scaffold_18821_4661_6244_+ hypothetical protein HMPREF9682_00792 (gi|355366083|gb|EHG13802.1|) | helicase C-terminal domain protein (gi|342833378|gb|EGU67659.1|) | type III restriction enzyme, res subunit (gi|385694824|gb|EIG25408.1|) | DEAD box family helicase, phage associated (gi|288904657|ref|YP_003429878.1|) | helicase, putative (gi|77405301|ref|ZP_00782397.1|) | DNA/RNA helicase (gi|94992062|ref|YP_600161.1|) | DEAD box family helicase (gi|15674735|ref|NP_268909.1|) | DEAD/DEAH box helicase (gi|312899701|ref|ZP_07759024.1|)
SRS013947_WUGC_scaffold_22479_2017_3087_+ type I restriction enzyme R protein, N-terminal domain protein (gi|339456780|gb|EGP69362.1|) | prophage Lp2 protein 6 (gi|168483687|ref|ZP_02708639.1|) | hypothetical protein SPAR4_0014 (gi|379540763|gb|EHZ05934.1|) | type I restriction enzyme R family protein (gi|381320118|gb|EIC60794.1|) | type I restriction enzyme HsdR protein N-terminal domain protein (gi|313891084|ref|ZP_07824703.1|)
SRS013947_WUGC_scaffold_29719_9176_10771_+ hypothetical protein HMPREF9682_00792 (gi|355366083|gb|EHG13802.1|) | DEAD/DEAH box helicase (gi|312899701|ref|ZP_07759024.1|) | DEAD box family helicase (gi|257080658|ref|ZP_05575019.1|) | type III restriction enzyme, res subunit (gi|385694824|gb|EIG25408.1|) | helicase, putative (gi|77405301|ref|ZP_00782397.1|) | helicase C-terminal domain protein (gi|342833378|gb|EGU67659.1|)
SRS013948.C1543199_8678_10042_+ hypothetical protein CGSSp9BS68_09302 (gi|148993430|ref|ZP_01822947.1|) | type III restriction enzyme, res subunit (gi|395585115|gb|EJG45506.1|) | hypothetical protein CGSSp6BS73_08219 (gi|148990194|ref|ZP_01821425.1|)
SRS013949_WUGC_scaffold_40351_3448_5220_- type III restriction enzyme, res subunit (gi|117926197|ref|YP_866814.1|) | helicase domain-containing protein (gi|188582184|ref|YP_001925629.1|) | helicase domain-containing protein, DEAD/DEAH motif (gi|254561985|ref|YP_003069080.1|)
SRS013950.C2187198_2971_4044_+ hypothetical protein cje77_05455 (gi|380664704|gb|EIB80296.1|) | type I restriction enzyme r protein n terminus (hsdr_n) (gi|86151624|ref|ZP_01069838.1|) | prophage Lp2 protein 6 (gi|384447907|ref|YP_005655958.1|) | hypothetical protein cje135_03325 (gi|380624461|gb|EIB43109.1|) | restriction endonuclease (gi|295133476|ref|YP_003584152.1|) | hypothetical protein Cla_0837 (gi|222823840|ref|YP_002575414.1|) | hypothetical protein (gi|340618168|ref|YP_004736621.1|) | Restriction endonuclease, type I, EcoRI, R subunit/Type III (gi|344203882|ref|YP_004789025.1|) | hypothetical protein FF52_19520 (gi|395804095|ref|ZP_10483336.1|)
SRS014124_WUGC_scaffold_3605_522_1607_+ type I restriction enzyme HsdR protein (gi|329954213|ref|ZP_08295307.1|) | hypothetical protein BACCOP_01115 (gi|189460474|ref|ZP_03009259.1|) | prophage Lp2 protein 6 (gi|323344850|ref|ZP_08085074.1|) | hypothetical protein (gi|383754783|ref|YP_005433686.1|) | conserved hypothetical protein (gi|237735508|ref|ZP_04565989.1|) | hypothetical protein HMPREF9456_02182 (gi|333378860|ref|ZP_08470587.1|) | type I restriction enzyme R protein N-terminal domain protein (gi|400367310|gb|EJP20327.1|)
SRS014124_WUGC_scaffold_19704_10228_10482_+ hypothetical protein HMPREF9954_2066 (gi|343390450|gb|EGV03030.1|) | hypothetical protein SMSK597_0534 (gi|307704517|ref|ZP_07641425.1|) | conserved hypothetical protein (gi|293365751|ref|ZP_06612458.1|) | conserved domain protein (gi|334267126|gb|EGL85594.1|) | type III restriction enzyme (gi|315612484|ref|ZP_07887397.1|) | hypothetical protein HMPREF1125_1694 (gi|400369643|gb|EJP22640.1|) | hypothetical protein HMPREF1115_0317 (gi|383183756|gb|EIC76291.1|) | hypothetical protein (gi|325978578|ref|YP_004288294.1|)
SRS014124_WUGC_scaffold_42849_8889_9206_+ hypothetical protein HMPREF9682_00792 (gi|355366083|gb|EHG13802.1|) | helicase C-terminal domain protein (gi|342833378|gb|EGU67659.1|) | type III restriction enzyme, res subunit (gi|385694824|gb|EIG25408.1|) | type III restriction protein res subunit (gi|220930667|ref|YP_002507576.1|) | DEAD box family helicase, phage associated (gi|288904657|ref|YP_003429878.1|) | hypothetical protein HMPREF9477_00926 (gi|331091445|ref|ZP_08340283.1|) | hypothetical protein HMPREF1021_00270 (gi|365829918|ref|ZP_09371506.1|) | DNA/RNA helicase (gi|293402157|ref|ZP_06646295.1|) | DNA or RNA helicases of superfamily II (gi|291531538|emb|CBK97123.1|)
SRS014124_WUGC_scaffold_60712_7398_8574_+ type III restriction enzyme, res subunit (gi|385694824|gb|EIG25408.1|) | helicase C-terminal domain protein (gi|342833378|gb|EGU67659.1|) | hypothetical protein HMPREF9682_00792 (gi|355366083|gb|EHG13802.1|) | DEAD box family helicase, phage associated (gi|288904657|ref|YP_003429878.1|) | DNA/RNA helicase (gi|94992062|ref|YP_600161.1|) | DEAD box family helicase (gi|15674735|ref|NP_268909.1|) | helicase, putative (gi|77405301|ref|ZP_00782397.1|) | DEAD/DEAH box helicase (gi|312899701|ref|ZP_07759024.1|)
SRS014124_WUGC_scaffold_63237_32188_33708_- DEAD/DEAH box helicase (gi|282848865|ref|ZP_06258255.1|) | DNA/RNA helicase (gi|293402157|ref|ZP_06646295.1|) | hypothetical protein HMPREF9477_00926 (gi|331091445|ref|ZP_08340283.1|) | hypothetical protein HMPREF1020_03848 (gi|355628487|ref|ZP_09049769.1|) | DNA or RNA helicases of superfamily II (gi|291531538|emb|CBK97123.1|) | hypothetical protein EUBSIR_00458 (gi|167749502|ref|ZP_02421629.1|) | type III restriction enzyme, res subunit (gi|385694824|gb|EIG25408.1|) | type III restriction protein res subunit (gi|325288509|ref|YP_004264690.1|) | DEAD box family helicase (gi|56694884|ref|YP_164394.1|) | hypothetical protein DORLON_00809 (gi|153853411|ref|ZP_01994820.1|)
SRS014126_WUGC_scaffold_755_166_1749_+ helicase C-terminal domain protein (gi|342833378|gb|EGU67659.1|) | hypothetical protein HMPREF9682_00792 (gi|355366083|gb|EHG13802.1|) | type III restriction enzyme, res subunit (gi|385694824|gb|EIG25408.1|) | DEAD box family helicase, phage associated (gi|288904657|ref|YP_003429878.1|) | helicase, putative (gi|77405301|ref|ZP_00782397.1|) | DNA/RNA helicase (gi|94992062|ref|YP_600161.1|) | DEAD box family helicase (gi|15674735|ref|NP_268909.1|) | DEAD/DEAH box helicase (gi|312899701|ref|ZP_07759024.1|)
SRS014235_WUGC_scaffold_16025_1083_2171_- type I restriction enzyme HsdR protein (gi|329954213|ref|ZP_08295307.1|) | hypothetical protein HMPREF9456_02182 (gi|333378860|ref|ZP_08470587.1|) | hypothetical protein (gi|255036882|ref|YP_003087503.1|) | hypothetical protein ALIPUT_01215 (gi|167752952|ref|ZP_02425079.1|) | hypothetical protein Palpr_2810 (gi|313205267|ref|YP_004043924.1|)
SRS014271.C2943152_1_446_- helicase C-terminal domain protein (gi|342833378|gb|EGU67659.1|) | hypothetical protein HMPREF9682_00792 (gi|355366083|gb|EHG13802.1|) | type III restriction enzyme, res subunit (gi|385694824|gb|EIG25408.1|) | DEAD box family helicase, phage associated (gi|288904657|ref|YP_003429878.1|) | DNA/RNA helicase (gi|94992062|ref|YP_600161.1|) | DEAD box family helicase (gi|15674735|ref|NP_268909.1|) | helicase, putative (gi|77405301|ref|ZP_00782397.1|) | DEAD/DEAH box helicase (gi|312899701|ref|ZP_07759024.1|)
SRS014470_WUGC_scaffold_5236_2438_3199_+ hypothetical protein PARA_11690 (gi|345429745|ref|YP_004822863.1|) | type I restriction enzyme M subunit (gi|68248686|ref|YP_247798.1|) | possible type I restriction enzyme M subunit (gi|145631143|ref|ZP_01786917.1|) | hypothetical protein (gi|386263766|ref|YP_005827259.1|) | putative type I restriction-modification system methyltransferase subunit (gi|378773946|ref|YP_005176189.1|) | hypothetical protein plu1163 (gi|37525131|ref|NP_928475.1|) | phage integrase (gi|253990769|ref|YP_003042125.1|)
SRS014573_WUGC_scaffold_37606_31149_32735_- hypothetical protein HMPREF9682_00792 (gi|355366083|gb|EHG13802.1|) | DEAD/DEAH box helicase (gi|312899701|ref|ZP_07759024.1|) | DEAD box family helicase (gi|257080658|ref|ZP_05575019.1|) | helicase C-terminal domain protein (gi|342833378|gb|EGU67659.1|) | type III restriction enzyme, res subunit (gi|385694824|gb|EIG25408.1|) | helicase, putative (gi|77405301|ref|ZP_00782397.1|)
SRS014573.C3763989_720_1646_+ type I restriction-modification system methylation subunit (gi|317058168|ref|ZP_07922653.1|) | putative type I restriction-modification system, M subunit (gi|343524247|ref|ZP_08761205.1|) | type I restriction-modification system DNA methylase (gi|342210819|ref|ZP_08703569.1|) | type I restriction enzyme methylase (gi|60681329|ref|YP_211473.1|) | type I restriction-modification system, M subunit (gi|333381790|ref|ZP_08473469.1|) | Type I restriction-modification system methyltransferase subunit (gi|295107662|emb|CBL05205.1|) | Type I restriction-modification system, DNA-methyltransferase subunit M (gi|387128010|ref|YP_006296615.1|)
SRS014684.C3317130_3943_5577_+ hypothetical protein HMPREF0993_02758 (gi|336423248|ref|ZP_08603381.1|) | hypothetical protein DesU5LDRAFT_3023 (gi|386393585|ref|ZP_10078366.1|) | DNA or RNA helicases of superfamily II (gi|291563649|emb|CBL42465.1|) | type III restriction protein res subunit (gi|189499684|ref|YP_001959154.1|) | helicase-like protein (gi|76802558|ref|YP_327566.1|) | DNA repair helicase Rad25 (gi|365979250|gb|EHN15315.1|) | type III restriction enzyme, res subunit (gi|121607010|ref|YP_994817.1|)
SRS014689_WUGC_scaffold_30721_3083_3523_- type I restriction modification DNA specificity domain protein (gi|335048660|ref|ZP_08541680.1|) | hypothetical protein HMPREF1017_02581 (gi|336415130|ref|ZP_08595473.1|) | type I restriction system specificity protein (gi|21674692|ref|NP_662757.1|) | restriction modification system DNA specificity domain-containing protein (gi|386315546|ref|YP_006011711.1|) | type I restriction enzyme specificity HsdS domain protein (gi|385859619|ref|YP_005906129.1|) | type I restriction-modification system, S subunit (gi|321310223|ref|YP_004192552.1|)
SRS014689_WUGC_scaffold_30721_3550_4374_- Type I restriction enzyme M protein (gi|307263060|ref|ZP_07544682.1|) | hypothetical protein EIKCOROL_00173 (gi|225023320|ref|ZP_03712512.1|) | type I restriction enzyme EcoR124II M protein (gi|190149749|ref|YP_001968274.1|) | hypothetical protein FSAG_02183 (gi|340753121|ref|ZP_08689912.1|) | N-6 DNA Methylase family protein (gi|262067751|ref|ZP_06027363.1|) | putative type I restriction enzyme-like protein (gi|341951060|gb|EGT77641.1|) | Type I restriction enzyme EcoR124II M protein (gi|229844486|ref|ZP_04464626.1|) | phage associated protein (gi|319776204|ref|YP_004138692.1|) | Hypothetical protein GGE_1996 (gi|341952838|gb|EGT79355.1|)
SRS014689_WUGC_scaffold_31166_24278_25372_- putative type I restriction enzyme, HsdR subunit (gi|282880024|ref|ZP_06288746.1|) | putative restriction endonuclease or methylase (gi|288800445|ref|ZP_06405903.1|) | hypothetical protein BACCAC_01135 (gi|153806860|ref|ZP_01959528.1|) | hypothetical protein HMPREF1058_03104 (gi|392682200|gb|EIY75548.1|) | type I restriction enzyme R protein (gi|317477100|ref|ZP_07936342.1|) | hypothetical protein BACCOP_01115 (gi|189460474|ref|ZP_03009259.1|) | type I restriction enzyme HsdR protein (gi|329954213|ref|ZP_08295307.1|) | prophage Lp2 protein 6 (gi|288929360|ref|ZP_06423205.1|)
SRS014690_WUGC_scaffold_5603_8445_8692_+ Type I restriction enzyme M protein (gi|307263060|ref|ZP_07544682.1|) | type I restriction enzyme EcoR124II M protein (gi|190149749|ref|YP_001968274.1|) | phage associated protein (gi|319776204|ref|YP_004138692.1|) | Type I restriction enzyme EcoR124II M protein (gi|229844486|ref|ZP_04464626.1|) | putative type I restriction enzyme-like protein (gi|341952861|gb|EGT79376.1|) | putative uncharacterised type i restriction-modification system related protein (gi|378696445|ref|YP_005178403.1|) | Hypothetical protein GGE_1996 (gi|341952838|gb|EGT79355.1|) | hypothetical protein EIKCOROL_00173 (gi|225023320|ref|ZP_03712512.1|)
SRS014690_WUGC_scaffold_29040_2430_2867_- type I restriction modification DNA specificity domain protein (gi|383187574|gb|EIC80018.1|) | N-6 DNA methylase (gi|282883047|ref|ZP_06291648.1|) | type I restriction enzyme specificity HsdS domain protein (gi|385859613|ref|YP_005906123.1|) | type I restriction-modification system, S subunit (fragment) (gi|321310217|ref|YP_004192546.1|) | type I restriction-modification system, S subunit (gi|321310216|ref|YP_004192545.1|) | type I restriction-modification system subunit S (gi|374318149|ref|YP_005064648.1|) | hypothetical protein ACTODO_00044 (gi|154507565|ref|ZP_02043207.1|)
SRS014690_WUGC_scaffold_29040_2972_3597_- hypothetical protein FSAG_02183 (gi|340753121|ref|ZP_08689912.1|) | N-6 DNA Methylase family protein (gi|262067751|ref|ZP_06027363.1|) | hypothetical protein EIKCOROL_00173 (gi|225023320|ref|ZP_03712512.1|) | type I restriction enzyme EcoR124II M protein (gi|190149749|ref|YP_001968274.1|) | Type I restriction enzyme M protein (gi|307263060|ref|ZP_07544682.1|) | putative type I restriction enzyme-like protein (gi|341951060|gb|EGT77641.1|) | Type I restriction enzyme EcoR124II M protein (gi|229844486|ref|ZP_04464626.1|) | phage associated protein (gi|319776204|ref|YP_004138692.1|) | Hypothetical protein GGE_1996 (gi|341952838|gb|EGT79355.1|)
SRS014691.C2758640_9722_9990_+ helicase C-terminal domain protein (gi|342833378|gb|EGU67659.1|) | hypothetical protein HMPREF9682_00792 (gi|355366083|gb|EHG13802.1|) | type III restriction enzyme, res subunit (gi|385694824|gb|EIG25408.1|) | DEAD box family helicase, phage associated (gi|288904657|ref|YP_003429878.1|) | DEAD box family helicase (gi|15674735|ref|NP_268909.1|) | DNA/RNA helicase (gi|94992062|ref|YP_600161.1|) | helicase, putative (gi|77405301|ref|ZP_00782397.1|) | DEAD/DEAH box helicase (gi|307269934|ref|ZP_07551260.1|)
SRS014888_WUGC_scaffold_35894_1_1006_+ SNF2 domain-containing protein (gi|226949727|ref|YP_002804818.1|) | hypothetical protein SPTP3102_gp41 (gi|156603990|ref|YP_001429936.1|) | phage related DNA helicase (gi|300856809|ref|YP_003781793.1|) | SNF2-like protein (gi|220930418|ref|YP_002507327.1|) | DEAD/DEAH box helicase (gi|357543444|gb|EHJ25465.1|) | SNF2-related protein (gi|255306562|ref|ZP_05350733.1|) | type III restriction enzyme, res subunit (gi|357545744|gb|EHJ27709.1|)
SRS015038_WUGC_scaffold_36456_86_1504_- hypothetical protein BACUNI_02657 (gi|160890217|ref|ZP_02071220.1|) | type I restriction enzyme HsdR protein N-terminal domain protein (gi|294778749|ref|ZP_06744168.1|) | hypothetical protein HMPREF1063_04052 (gi|392626274|gb|EIY20321.1|) | hypothetical protein HMPREF1065_00436 (gi|392648380|gb|EIY42070.1|) | hypothetical protein HMPREF1018_03712 (gi|336411226|ref|ZP_08591694.1|) | hypothetical protein BSFG_03841 (gi|345517536|ref|ZP_08797005.1|) | Restriction endonuclease, type I, EcoRI, R subunit/Type III (gi|336399084|ref|ZP_08579884.1|) | conserved hypothetical protein (gi|228472832|ref|ZP_04057590.1|) | type I restriction enzyme R protein N-terminal domain protein (gi|394752888|gb|EJF36505.1|)
SRS015044_WUGC_scaffold_51450_61350_61845_+ Type I restriction enzyme EcoprrI M protein (gi|341949933|gb|EGT76530.1|) | type I restriction-modification system, M subunit (gi|260582434|ref|ZP_05850226.1|) | type I restriction-modification system DNA-methyltransferase (gi|322513993|ref|ZP_08067068.1|) | putative type I restriction-modification system methyltransferase subunit (gi|145631344|ref|ZP_01787116.1|)
SRS015044_WUGC_scaffold_52324_1_285_- helicase protein, partial (gi|378822596|ref|ZP_09845355.1|) | methyltransferase domain protein (gi|400203866|gb|EJO34851.1|) | type III restriction enzyme, res subunit (gi|116662287|ref|YP_829341.1|) | DNA helicase restriction enzyme Type III R subunit (gi|319941355|ref|ZP_08015684.1|) | helicase (gi|315605550|ref|ZP_07880586.1|) | hypothetical protein HMPREF1062_02040 (gi|392638921|gb|EIY32752.1|) | hypothetical protein (gi|138896441|ref|YP_001126894.1|)
SRS015057_WUGC_scaffold_13642_2495_4078_- type III restriction enzyme, res subunit (gi|385694824|gb|EIG25408.1|) | hypothetical protein HMPREF9682_00792 (gi|355366083|gb|EHG13802.1|) | helicase C-terminal domain protein (gi|342833378|gb|EGU67659.1|) | DEAD box family helicase, phage associated (gi|288904657|ref|YP_003429878.1|) | helicase, putative (gi|77405301|ref|ZP_00782397.1|) | DNA/RNA helicase (gi|94992062|ref|YP_600161.1|) | DEAD box family helicase (gi|15674735|ref|NP_268909.1|) | DEAD/DEAH box helicase (gi|312899701|ref|ZP_07759024.1|)
SRS015057_WUGC_scaffold_26329_2108_3691_- helicase C-terminal domain protein (gi|342833378|gb|EGU67659.1|) | hypothetical protein HMPREF9682_00792 (gi|355366083|gb|EHG13802.1|) | type III restriction enzyme, res subunit (gi|385694824|gb|EIG25408.1|) | DEAD box family helicase, phage associated (gi|288904657|ref|YP_003429878.1|) | helicase, putative (gi|77405301|ref|ZP_00782397.1|) | DNA/RNA helicase (gi|94992062|ref|YP_600161.1|) | DEAD box family helicase (gi|15674735|ref|NP_268909.1|) | DEAD/DEAH box helicase (gi|312899701|ref|ZP_07759024.1|)
SRS015133_WUGC_scaffold_24157_20228_20614_+ hypothetical protein CLOSTMETH_02269 (gi|225018325|ref|ZP_03707517.1|) | TM2 domain protein (gi|325263208|ref|ZP_08129943.1|) | type II restriction endonuclease family protein (gi|240145595|ref|ZP_04744196.1|) | Predicted endonuclease distantly related to archaeal Holliday junction resolvase and Mrr-like restriction enzymes (gi|291541114|emb|CBL14225.1|) | hypothetical protein CLOLEP_03735 (gi|160934860|ref|ZP_02082246.1|) | hypothetical protein COPEUT_02335 (gi|163816151|ref|ZP_02207519.1|) | TM2 domain. (gi|295093460|emb|CBK82551.1|) | hypothetical protein HLPCO_02072 (gi|335427705|ref|ZP_08554628.1|) | hypothetical protein MYPE4920 (gi|26553944|ref|NP_757878.1|)
SRS015158_WUGC_scaffold_12672_13962_14384_+ helicase protein, partial (gi|378822596|ref|ZP_09845355.1|) | type III restriction enzyme, res subunit (gi|251771370|gb|EES51950.1|) | hypothetical protein RSK20926_02032 (gi|126741164|ref|ZP_01756844.1|) | DNA helicase restriction enzyme Type III R subunit (gi|319941355|ref|ZP_08015684.1|) | putative Helicase (gi|379734983|ref|YP_005328489.1|) | type III restriction protein res subunit (gi|260575999|ref|ZP_05843993.1|) | Helicase (gi|389863397|ref|YP_006365637.1|) | hypothetical protein (gi|49476200|ref|YP_034241.1|) | helicase domain protein (gi|374613891|ref|ZP_09686645.1|) | helicase (gi|315605550|ref|ZP_07880586.1|)
SRS015158_WUGC_scaffold_16193_201624_203147_+ type II restriction enzyme (gi|329119725|ref|ZP_08248405.1|) | hypothetical protein HMPREF0476_0077 (gi|333374540|ref|ZP_08466380.1|) | site-specific DNA-methyltransferase restriction-modification protein (gi|381401775|ref|ZP_09926668.1|) | N-6 DNA Methylase family (gi|124004979|ref|ZP_01689822.1|)
SRS015158_WUGC_scaffold_57545_225_1235_- phage protein (gi|225870191|ref|YP_002746138.1|) | putative helicase (gi|330832270|ref|YP_004401095.1|) | hypothetical protein STRUR_2119 (gi|357638521|ref|ZP_09136394.1|) | hypothetical protein phiPH15_gp18 (gi|190151433|ref|YP_001974344.1|) | hypothetical protein CGSSp6BS73_08219 (gi|148990194|ref|ZP_01821425.1|) | hypothetical protein CGSSp9BS68_09302 (gi|148993430|ref|ZP_01822947.1|) | type III restriction enzyme, res subunit (gi|395585115|gb|EJG45506.1|)
SRS015190_WUGC_scaffold_17537_791_1252_- hypothetical protein BDI_1117 (gi|150007759|ref|YP_001302502.1|) | type I restriction enzyme R protein (gi|298375704|ref|ZP_06985661.1|) | hypothetical protein PRABACTJOHN_02331 (gi|218262043|ref|ZP_03476659.1|) | hypothetical protein PARMER_01792 (gi|154492160|ref|ZP_02031786.1|) | hypothetical protein HMPREF1071_03115 (gi|393784080|ref|ZP_10372247.1|) | hypothetical protein BfaeM_15727 (gi|380695396|ref|ZP_09860255.1|) | hypothetical protein BSGG_4669 (gi|383111771|ref|ZP_09932577.1|) | hypothetical protein HMPREF1062_04484 (gi|392631416|gb|EIY25389.1|) | conserved hypothetical protein (gi|262406659|ref|ZP_06083208.1|) | hypothetical protein BT_0887 (gi|29346297|ref|NP_809800.1|)
SRS015209_WUGC_scaffold_1344_251665_252114_+ type I restriction enzyme R protein (gi|340353044|ref|ZP_08675874.1|) | type I restriction enzyme R protein N-terminal domain protein (gi|387133078|ref|YP_006299050.1|) | type I restriction enzyme HsdR protein N-terminal domain protein (gi|303236467|ref|ZP_07323054.1|) | hypothetical protein HMPREF0666_01416 (gi|345883814|ref|ZP_08835240.1|) | hypothetical protein HMPREF9138_00855 (gi|357042679|ref|ZP_09104383.1|)
SRS015209_WUGC_scaffold_21396_43420_45066_- DNA or RNA helicase of superfamily II (gi|262067840|ref|ZP_06027452.1|) | hypothetical protein HMPREF9466_01623 (gi|373113365|ref|ZP_09527590.1|) | type III restriction enzyme, res subunit (gi|156937768|ref|YP_001435564.1|) | hypothetical protein HMPREF9466_01624 (gi|373113366|ref|ZP_09527591.1|) | hypothetical protein IMG5_200940 (gi|340500260|gb|EGR27154.1|) | DNA repair protein RAD25 (gi|115375905|ref|ZP_01463154.1|) | nucleotide excision repair helicase, Xpb1 (gi|332797089|ref|YP_004458589.1|) | type III restriction protein res subunit (gi|392442359|gb|EIW19949.1|) | type III restriction protein res subunit, partial (gi|392444800|gb|EIW22194.1|)
SRS015215_WUGC_scaffold_293_25616_27199_- helicase C-terminal domain protein (gi|342833378|gb|EGU67659.1|) | hypothetical protein HMPREF9682_00792 (gi|355366083|gb|EHG13802.1|) | type III restriction enzyme, res subunit (gi|385694824|gb|EIG25408.1|) | helicase, putative (gi|77405301|ref|ZP_00782397.1|) | DEAD box family helicase, phage associated (gi|288904657|ref|YP_003429878.1|) | DNA/RNA helicase (gi|94992062|ref|YP_600161.1|) | DEAD box family helicase (gi|15674735|ref|NP_268909.1|) | DEAD/DEAH box helicase (gi|312899701|ref|ZP_07759024.1|)
SRS015215_WUGC_scaffold_18739_26723_27817_+ putative type I restriction enzyme, HsdR subunit (gi|282880024|ref|ZP_06288746.1|) | putative restriction endonuclease or methylase (gi|288800445|ref|ZP_06405903.1|) | hypothetical protein BACCAC_01135 (gi|153806860|ref|ZP_01959528.1|) | type I restriction enzyme R protein (gi|317477100|ref|ZP_07936342.1|) | hypothetical protein HMPREF1058_03104 (gi|392682200|gb|EIY75548.1|) | type I restriction enzyme HsdR protein (gi|329954213|ref|ZP_08295307.1|) | prophage Lp2 protein 6 (gi|288929360|ref|ZP_06423205.1|)
SRS015215_WUGC_scaffold_55448_39223_39984_+ hypothetical protein PARA_11690 (gi|345429745|ref|YP_004822863.1|) | possible type I restriction enzyme M subunit (gi|145631143|ref|ZP_01786917.1|) | type I restriction enzyme M subunit (gi|68248686|ref|YP_247798.1|) | hypothetical protein (gi|386263766|ref|YP_005827259.1|) | putative type I restriction-modification system methyltransferase subunit (gi|378773946|ref|YP_005176189.1|) | hypothetical protein plu1163 (gi|37525131|ref|NP_928475.1|) | phage integrase (gi|253990769|ref|YP_003042125.1|)
SRS015215_WUGC_scaffold_60241_2213_3019_+ hypothetical protein FSAG_02183 (gi|340753121|ref|ZP_08689912.1|) | N-6 DNA Methylase family protein (gi|262067751|ref|ZP_06027363.1|) | hypothetical protein PEPMIC_00720 (gi|160946761|ref|ZP_02093964.1|) | hypothetical protein EIKCOROL_00173 (gi|225023320|ref|ZP_03712512.1|) | type I restriction enzyme EcoR124II M protein (gi|190149749|ref|YP_001968274.1|) | putative type I restriction enzyme-like protein (gi|341952861|gb|EGT79376.1|) | Hypothetical protein GGE_1996 (gi|341952838|gb|EGT79355.1|) | Type I restriction enzyme EcoR124II M protein (gi|229844486|ref|ZP_04464626.1|) | phage associated protein (gi|319776204|ref|YP_004138692.1|)
SRS015374_WUGC_scaffold_2168_10235_13582_+ type I restriction enzyme EcoKI subunit R (gi|332289276|ref|YP_004420128.1|) | type III restriction enzyme, res subunit (gi|167854769|ref|ZP_02477547.1|)
SRS015374_WUGC_scaffold_2168_13643_14893_+ EcoKI restriction-modification system protein HsdS (gi|397171965|ref|ZP_10495361.1|) | restriction modification system DNA specificity domain protein (gi|304396445|ref|ZP_07378326.1|) | hypothetical protein MfeM64YM_0573 (gi|319777297|ref|YP_004136948.1|) | hypothetical protein (gi|238809963|dbj|BAH69753.1|) | conserved hypothetical protein (gi|270296269|ref|ZP_06202469.1|) | type I restriction modification DNA specificity domain protein (gi|293369054|ref|ZP_06615652.1|) | type I restriction enzyme EcoAI protein (gi|29349928|ref|NP_813431.1|)
SRS015434.C5953536_60_1133_- hypothetical protein cje77_05455 (gi|380664704|gb|EIB80296.1|) | hypothetical protein Cla_0837 (gi|222823840|ref|YP_002575414.1|) | prophage Lp2 protein 6 (gi|269102855|ref|ZP_06155552.1|) | type I restriction enzyme r protein n terminus (hsdr_n) (gi|86151624|ref|ZP_01069838.1|) | hypothetical protein cje135_03325 (gi|380624461|gb|EIB43109.1|)
SRS015470.C3376669_1_783_- hypothetical protein FSAG_02183 (gi|340753121|ref|ZP_08689912.1|) | N-6 DNA Methylase family protein (gi|262067751|ref|ZP_06027363.1|) | hypothetical protein PEPMIC_00720 (gi|160946761|ref|ZP_02093964.1|) | phage associated protein (gi|319776204|ref|YP_004138692.1|) | putative uncharacterised type i restriction-modification system related protein (gi|378696445|ref|YP_005178403.1|) | hypothetical protein EIKCOROL_00173 (gi|225023320|ref|ZP_03712512.1|) | Type I restriction enzyme EcoR124II M protein (gi|229844486|ref|ZP_04464626.1|) | putative type I restriction enzyme-like protein (gi|341952861|gb|EGT79376.1|) | Hypothetical protein GGE_1996 (gi|341952838|gb|EGT79355.1|)
SRS015540_WUGC_scaffold_6773_4725_6308_- helicase C-terminal domain protein (gi|342833378|gb|EGU67659.1|) | hypothetical protein HMPREF9682_00792 (gi|355366083|gb|EHG13802.1|) | type III restriction enzyme, res subunit (gi|385694824|gb|EIG25408.1|) | DEAD box family helicase, phage associated (gi|288904657|ref|YP_003429878.1|) | helicase, putative (gi|77405301|ref|ZP_00782397.1|) | DNA/RNA helicase (gi|94992062|ref|YP_600161.1|) | DEAD box family helicase (gi|15674735|ref|NP_268909.1|) | DEAD/DEAH box helicase (gi|312899701|ref|ZP_07759024.1|)
SRS015540_WUGC_scaffold_16865_1869_2852_+ hypothetical protein CGSSp6BS73_08219 (gi|148990194|ref|ZP_01821425.1|) | hypothetical protein CGSSp9BS68_09302 (gi|148993430|ref|ZP_01822947.1|) | type III restriction enzyme, res subunit (gi|395898981|gb|EJH09925.1|) | hypothetical protein phiPH15_gp18 (gi|190151433|ref|YP_001974344.1|) | putative helicase (gi|330832270|ref|YP_004401095.1|)
SRS015574_WUGC_scaffold_32359_44424_46058_- type III restriction enzyme, res subunit (gi|251781045|ref|ZP_04823965.1|) | hypothetical protein PE36_08066 (gi|149910973|ref|ZP_01899603.1|) | type III restriction protein res subunit (gi|381209535|ref|ZP_09916606.1|) | helicase, putative (gi|380305366|gb|EIA17644.1|) | helicase (gi|182626298|ref|ZP_02954054.1|) | hypothetical protein HMPREF0987_01045 (gi|331085659|ref|ZP_08334742.1|) | hypothetical protein HMPREF0490_01218 (gi|325661859|ref|ZP_08150480.1|)
SRS015574_WUGC_scaffold_79096_18580_19944_- type III restriction enzyme, res subunit (gi|395585115|gb|EJG45506.1|) | hypothetical protein CGSSp9BS68_09302 (gi|148993430|ref|ZP_01822947.1|) | hypothetical protein CGSSp6BS73_08219 (gi|148990194|ref|ZP_01821425.1|)
SRS015574_WUGC_scaffold_79222_7742_8680_+ phage protein (gi|225870191|ref|YP_002746138.1|) | putative helicase (gi|119953764|ref|YP_950569.1|) | hypothetical protein STRUR_2119 (gi|357638521|ref|ZP_09136394.1|) | hypothetical protein phiPH15_gp18 (gi|190151433|ref|YP_001974344.1|) | hypothetical protein CGSSp6BS73_08219 (gi|148990194|ref|ZP_01821425.1|) | hypothetical protein CGSSp9BS68_09302 (gi|148993430|ref|ZP_01822947.1|) | type III restriction enzyme, res subunit (gi|395898981|gb|EJH09925.1|)
SRS015578_WUGC_scaffold_20373_1509_2348_- type II restriction endonuclease family protein (gi|240145595|ref|ZP_04744196.1|) | Predicted endonuclease distantly related to archaeal Holliday junction resolvase and Mrr-like restriction enzymes (gi|291541114|emb|CBL14225.1|) | hypothetical protein HMPREF0994_04914 (gi|336428935|ref|ZP_08608908.1|) | restriction endonuclease (gi|302672171|ref|YP_003832131.1|) | hypothetical protein BACPEC_00447 (gi|218132588|ref|ZP_03461392.1|) | ftsk gamma domain protein (gi|365842479|ref|ZP_09383488.1|) | hypothetical protein RUMOBE_01428 (gi|153811037|ref|ZP_01963705.1|)
SRS015578_WUGC_scaffold_20373_47848_48390_+ type III restriction protein res subunit (gi|359415320|ref|ZP_09207785.1|) | type III restriction enzyme, res subunit family (gi|168206553|ref|ZP_02632558.1|) | helicase conserved C- domain protein (gi|169344369|ref|ZP_02865342.1|) | DEAD/DEAH box helicase (gi|326791451|ref|YP_004309272.1|) | DNA/RNA helicase (gi|376261701|ref|YP_005148421.1|)
SRS015578_WUGC_scaffold_20373_48424_49587_+ helicase conserved C- domain protein (gi|169344369|ref|ZP_02865342.1|) | type III restriction enzyme, res subunit family (gi|251780469|ref|ZP_04823389.1|) | type III restriction protein res subunit (gi|359415320|ref|ZP_09207785.1|)
SRS015644_WUGC_scaffold_10485_31305_32888_- type III restriction enzyme, res subunit (gi|385694824|gb|EIG25408.1|) | hypothetical protein HMPREF9682_00792 (gi|355366083|gb|EHG13802.1|) | helicase C-terminal domain protein (gi|342833378|gb|EGU67659.1|) | DEAD box family helicase, phage associated (gi|288904657|ref|YP_003429878.1|) | helicase, putative (gi|77405301|ref|ZP_00782397.1|) | DNA/RNA helicase (gi|94992062|ref|YP_600161.1|) | DEAD box family helicase (gi|15674735|ref|NP_268909.1|) | DEAD/DEAH box helicase (gi|312899701|ref|ZP_07759024.1|)
SRS015644_WUGC_scaffold_25760_1_493_- type III restriction enzyme, res subunit (gi|353796152|gb|EHD76497.1|) | hypothetical protein CGSSp6BS73_08219 (gi|148990194|ref|ZP_01821425.1|)
SRS015644_WUGC_scaffold_49878_1_881_+ type III restriction enzyme, res subunit (gi|395893322|gb|EJH04309.1|) | hypothetical protein CGSSp9BS68_09302 (gi|148993430|ref|ZP_01822947.1|) | hypothetical protein CGSSp6BS73_08219 (gi|148990194|ref|ZP_01821425.1|)
SRS015646_WUGC_scaffold_1405_1500_2516_+ hypothetical protein CGSSp6BS73_08219 (gi|148990194|ref|ZP_01821425.1|) | type III restriction enzyme, res subunit (gi|395898981|gb|EJH09925.1|) | hypothetical protein CGSSp9BS68_09302 (gi|148993430|ref|ZP_01822947.1|) | hypothetical protein phiPH15_gp18 (gi|190151433|ref|YP_001974344.1|) | putative helicase (gi|330832270|ref|YP_004401095.1|)
SRS015650_WUGC_scaffold_5557_11540_11794_+ conserved hypothetical protein (gi|293365751|ref|ZP_06612458.1|) | conserved domain protein (gi|334267126|gb|EGL85594.1|) | type III restriction enzyme (gi|315612484|ref|ZP_07887397.1|) | hypothetical protein SMSK597_0534 (gi|307704517|ref|ZP_07641425.1|) | hypothetical protein HMPREF9954_2066 (gi|343390450|gb|EGV03030.1|) | hypothetical protein HMPREF1125_1694 (gi|400369643|gb|EJP22640.1|) | hypothetical protein HMPREF1115_0317 (gi|383183756|gb|EIC76291.1|) | hypothetical protein (gi|325978578|ref|YP_004288294.1|)
SRS015650_WUGC_scaffold_9407_20969_21484_- type I restriction modification DNA specificity domain protein (gi|383187574|gb|EIC80018.1|) | JHP726-like protein (gi|261494962|ref|ZP_05991431.1|) | type I restriction-modification system specificity determinant (gi|261491602|ref|ZP_05988185.1|) | anti-codon nuclease masking agent (gi|386835317|ref|YP_006240634.1|) | hypothetical protein HMPREF1017_02581 (gi|336415130|ref|ZP_08595473.1|) | type I restriction enzyme specificity HsdS domain protein (gi|385859613|ref|YP_005906123.1|) | type I restriction-modification system, S subunit (fragment) (gi|321310217|ref|YP_004192546.1|)
SRS015650_WUGC_scaffold_9407_21511_22419_- Type I restriction enzyme M protein (gi|307263060|ref|ZP_07544682.1|) | type I restriction enzyme EcoR124II M protein (gi|190149749|ref|YP_001968274.1|) | phage associated protein (gi|319776204|ref|YP_004138692.1|) | hypothetical protein EIKCOROL_00173 (gi|225023320|ref|ZP_03712512.1|) | Type I restriction enzyme EcoR124II M protein (gi|229844486|ref|ZP_04464626.1|) | putative type I restriction enzyme-like protein (gi|341952861|gb|EGT79376.1|) | Hypothetical protein GGE_1996 (gi|341952838|gb|EGT79355.1|) | hypothetical protein FSAG_02183 (gi|340753121|ref|ZP_08689912.1|) | N-6 DNA Methylase family protein (gi|262067751|ref|ZP_06027363.1|) | putative uncharacterised type i restriction-modification system related protein (gi|378696445|ref|YP_005178403.1|)
SRS015663_WUGC_scaffold_36683_47200_48582_+ type III restriction enzyme, res subunit (gi|134300455|ref|YP_001113951.1|) | type III restriction protein res subunit (gi|392524268|gb|EIW47429.1|) | hypothetical protein HMPREF9334_00464 (gi|357057890|ref|ZP_09118747.1|) | DNA or RNA helicases of superfamily II (gi|291541583|emb|CBL14693.1|) | putative DEAH-family helicase (gi|352685212|ref|YP_004897197.1|)
SRS015745_WUGC_scaffold_8083_42285_43661_+ DNA methyltransferase (gi|296126775|ref|YP_003634027.1|) | MmeI (gi|186469979|gb|ACC85607.1|) | hypothetical protein (gi|325953795|ref|YP_004237455.1|) | putative type II restriction enzyme (methylase subunit) (gi|224369162|ref|YP_002603326.1|)
SRS015794_Baylor_scaffold_25261_38554_39588_- type I restriction modification DNA specificity domain protein (gi|357639513|ref|ZP_09137386.1|) | putative restriction enzyme BgcI subunit beta (gi|282882719|ref|ZP_06291326.1|) | S-CspCI protein (gi|237747526|ref|ZP_04578006.1|) | hypothetical protein HMPREF0402_00657 (gi|373496236|ref|ZP_09586784.1|) | hypothetical protein HMPREF9467_03196 (gi|357055149|ref|ZP_09116224.1|)
SRS015794_Baylor_scaffold_25261_39597_41402_- restriction enzyme alpha subunit (gi|322513898|ref|ZP_08066976.1|) | hypothetical protein STRUR_0695 (gi|357639392|ref|ZP_09137265.1|) | hypothetical protein (gi|310828498|ref|YP_003960855.1|) | hypothetical protein BLLJ_0992 (gi|322691181|ref|YP_004220751.1|) | hypothetical protein HMPREF9467_05168 (gi|357057195|ref|ZP_09118196.1|)
SRS015794_Baylor_scaffold_25744_4224_4829_- Predicted endonuclease distantly related to archaeal Holliday junction resolvase and Mrr-like restriction enzymes (gi|295109946|emb|CBL23899.1|) | restriction endonuclease (gi|325679036|ref|ZP_08158631.1|) | hypothetical protein HMPREF0994_04914 (gi|336428935|ref|ZP_08608908.1|) | type II restriction endonuclease family protein (gi|240145595|ref|ZP_04744196.1|) | hypothetical protein RUMOBE_01428 (gi|153811037|ref|ZP_01963705.1|) | 5-methylcytosine-specific restriction enzyme MRR (gi|258508837|ref|YP_003171588.1|)
SRS015797_WUGC_scaffold_40395_17829_19239_- hypothetical protein BACUNI_02657 (gi|160890217|ref|ZP_02071220.1|) | type I restriction enzyme HsdR protein N-terminal domain protein (gi|294778749|ref|ZP_06744168.1|) | hypothetical protein HMPREF1063_04052 (gi|392626274|gb|EIY20321.1|) | hypothetical protein HMPREF1065_00436 (gi|392648380|gb|EIY42070.1|) | hypothetical protein HMPREF1018_03712 (gi|336411226|ref|ZP_08591694.1|) | hypothetical protein BSFG_03841 (gi|345517536|ref|ZP_08797005.1|) | Restriction endonuclease, type I, EcoRI, R subunit/Type III (gi|336399084|ref|ZP_08579884.1|) | conserved hypothetical protein (gi|228472832|ref|ZP_04057590.1|) | type I restriction enzyme R protein N-terminal domain protein (gi|394752888|gb|EJF36505.1|)
SRS015799_WUGC_scaffold_6258_8450_8902_+ Type I restriction enzyme EcoR124II M protein (gi|229844486|ref|ZP_04464626.1|) | putative type I restriction enzyme-like protein (gi|341952861|gb|EGT79376.1|) | Hypothetical protein GGE_1996 (gi|341952838|gb|EGT79355.1|) | phage associated protein (gi|319776204|ref|YP_004138692.1|) | putative uncharacterised type i restriction-modification system related protein (gi|378696445|ref|YP_005178403.1|) | type I restriction enzyme EcoR124II M protein (gi|190149749|ref|YP_001968274.1|) | Type I restriction enzyme M protein (gi|307263060|ref|ZP_07544682.1|) | putative phage associated protein (gi|385336399|ref|YP_005890346.1|)
SRS015799_WUGC_scaffold_6258_8914_9306_+ putative type I restriction enzyme-like protein (gi|341952861|gb|EGT79376.1|) | Hypothetical protein GGE_1996 (gi|341952838|gb|EGT79355.1|) | Type I restriction enzyme EcoR124II M protein (gi|229844486|ref|ZP_04464626.1|) | phage associated protein (gi|319776204|ref|YP_004138692.1|) | putative uncharacterised type i restriction-modification system related protein (gi|378696445|ref|YP_005178403.1|) | type I restriction enzyme EcoR124II M protein (gi|190149749|ref|YP_001968274.1|) | Type I restriction enzyme M protein (gi|307263060|ref|ZP_07544682.1|) | putative phage associated protein (gi|385336399|ref|YP_005890346.1|)
SRS015803_WUGC_scaffold_18056_10386_11147_- possible type I restriction enzyme M subunit (gi|145639576|ref|ZP_01795180.1|) | type I restriction enzyme M subunit (gi|68248686|ref|YP_247798.1|) | hypothetical protein PARA_11690 (gi|345429745|ref|YP_004822863.1|) | hypothetical protein (gi|386263766|ref|YP_005827259.1|) | putative type I restriction-modification system methyltransferase subunit (gi|378773946|ref|YP_005176189.1|) | phage integrase (gi|253990769|ref|YP_003042125.1|) | hypothetical protein plu1163 (gi|37525131|ref|NP_928475.1|)
SRS015803_WUGC_scaffold_34055_1015_2577_- type III restriction enzyme, res subunit superfamily (gi|294783586|ref|ZP_06748910.1|) | SWF/SNF family helicase (gi|254304002|ref|ZP_04971360.1|) | hypothetical protein HMPREF0401_01615 (gi|336419333|ref|ZP_08599597.1|)
SRS015803_WUGC_scaffold_50480_5510_5704_+ hypothetical protein NMB9615945_1266 (gi|325142195|gb|EGC64618.1|) | hypothetical protein NMBM13399_1291 (gi|325133960|gb|EGC56615.1|) | hypothetical protein NMB0902 (gi|15676797|ref|NP_273942.1|) | unnamed protein product (gi|309379931|emb|CBX21342.1|) | hypothetical protein EIKCOROL_00175 (gi|225023322|ref|ZP_03712514.1|) | type III restriction protein res subunit (gi|170717936|ref|YP_001784986.1|) | type III restriction enzyme, res subunit (gi|114326583|ref|YP_743742.1|) | helicase domain protein (gi|350570808|ref|ZP_08939154.1|) | hypothetical protein HMPREF1062_02040 (gi|392638921|gb|EIY32752.1|)
SRS015893_WUGC_scaffold_22419_18269_18741_- hypothetical protein FSAG_02183 (gi|340753121|ref|ZP_08689912.1|) | N-6 DNA Methylase family protein (gi|262067751|ref|ZP_06027363.1|) | hypothetical protein EIKCOROL_00173 (gi|225023320|ref|ZP_03712512.1|) | type I restriction enzyme EcoR124II M protein (gi|190149749|ref|YP_001968274.1|) | Type I restriction enzyme M protein (gi|307263060|ref|ZP_07544682.1|) | hypothetical protein PEPMIC_00720 (gi|160946761|ref|ZP_02093964.1|) | putative type I restriction enzyme-like protein (gi|341952861|gb|EGT79376.1|) | Hypothetical protein GGE_1996 (gi|341952838|gb|EGT79355.1|) | Type I restriction enzyme EcoR124II M protein (gi|229844486|ref|ZP_04464626.1|) | putative uncharacterised type i restriction-modification system related protein (gi|378696445|ref|YP_005178403.1|)
SRS015893_WUGC_scaffold_33546_1_596_- hypothetical protein FSAG_02183 (gi|340753121|ref|ZP_08689912.1|) | N-6 DNA Methylase family protein (gi|262067751|ref|ZP_06027363.1|) | hypothetical protein PEPMIC_00720 (gi|160946761|ref|ZP_02093964.1|) | Type I restriction enzyme M protein (gi|307263060|ref|ZP_07544682.1|) | type I restriction enzyme EcoR124II M protein (gi|190149749|ref|YP_001968274.1|) | phage associated protein (gi|319776204|ref|YP_004138692.1|) | Type I restriction enzyme EcoR124II M protein (gi|229844486|ref|ZP_04464626.1|) | putative type I restriction enzyme-like protein (gi|341952861|gb|EGT79376.1|) | Hypothetical protein GGE_1996 (gi|341952838|gb|EGT79355.1|)
SRS015893.C2396823_10083_11516_- hypothetical protein BACUNI_02657 (gi|160890217|ref|ZP_02071220.1|) | type I restriction enzyme HsdR protein N-terminal domain protein (gi|294778749|ref|ZP_06744168.1|) | hypothetical protein HMPREF1063_04052 (gi|392626274|gb|EIY20321.1|) | hypothetical protein HMPREF1065_00436 (gi|392648380|gb|EIY42070.1|) | hypothetical protein HMPREF1018_03712 (gi|336411226|ref|ZP_08591694.1|) | hypothetical protein BSFG_03841 (gi|345517536|ref|ZP_08797005.1|) | Restriction endonuclease, type I, EcoRI, R subunit/Type III (gi|336399084|ref|ZP_08579884.1|) | conserved hypothetical protein (gi|228472832|ref|ZP_04057590.1|) | type I restriction enzyme R protein N-terminal domain protein (gi|394752888|gb|EJF36505.1|)
SRS015899_WUGC_scaffold_43235_447_884_- type I restriction modification DNA specificity domain protein (gi|383187574|gb|EIC80018.1|) | type I restriction-modification system, S subunit (fragment) (gi|321310217|ref|YP_004192546.1|) | type I restriction enzyme specificity HsdS domain protein (gi|385859613|ref|YP_005906123.1|) | anti-codon nuclease masking agent (gi|386835317|ref|YP_006240634.1|) | hypothetical protein ACTODO_00044 (gi|154507565|ref|ZP_02043207.1|) | type I restriction-modification system, S subunit (gi|321310223|ref|YP_004192552.1|)
SRS015899_WUGC_scaffold_43235_989_1897_- Type I restriction enzyme M protein (gi|307263060|ref|ZP_07544682.1|) | type I restriction enzyme EcoR124II M protein (gi|190149749|ref|YP_001968274.1|) | hypothetical protein EIKCOROL_00173 (gi|225023320|ref|ZP_03712512.1|) | phage associated protein (gi|319776204|ref|YP_004138692.1|) | Type I restriction enzyme EcoR124II M protein (gi|229844486|ref|ZP_04464626.1|) | putative type I restriction enzyme-like protein (gi|341952861|gb|EGT79376.1|) | Hypothetical protein GGE_1996 (gi|341952838|gb|EGT79355.1|) | putative uncharacterised type i restriction-modification system related protein (gi|378696445|ref|YP_005178403.1|) | hypothetical protein FSAG_02183 (gi|340753121|ref|ZP_08689912.1|) | N-6 DNA Methylase family protein (gi|262067751|ref|ZP_06027363.1|)
SRS015921_WUGC_scaffold_1544_26830_27591_+ type I restriction enzyme M subunit (gi|68248686|ref|YP_247798.1|) | possible type I restriction enzyme M subunit (gi|145631143|ref|ZP_01786917.1|) | hypothetical protein PARA_11690 (gi|345429745|ref|YP_004822863.1|) | hypothetical protein (gi|386263766|ref|YP_005827259.1|) | putative type I restriction-modification system methyltransferase subunit (gi|378773946|ref|YP_005176189.1|) | hypothetical protein plu1163 (gi|37525131|ref|NP_928475.1|) | phage integrase (gi|253990769|ref|YP_003042125.1|)
SRS015941_WUGC_scaffold_19418_2851_4434_+ type III restriction enzyme, res subunit (gi|385694824|gb|EIG25408.1|) | helicase C-terminal domain protein (gi|342833378|gb|EGU67659.1|) | hypothetical protein HMPREF9682_00792 (gi|355366083|gb|EHG13802.1|) | DEAD box family helicase, phage associated (gi|288904657|ref|YP_003429878.1|) | helicase, putative (gi|77405301|ref|ZP_00782397.1|) | DNA/RNA helicase (gi|94992062|ref|YP_600161.1|) | DEAD box family helicase (gi|15674735|ref|NP_268909.1|) | DEAD/DEAH box helicase (gi|312899701|ref|ZP_07759024.1|)
SRS015941_WUGC_scaffold_72879_4927_5697_+ putative type IV restriction endonuclease (gi|339445968|ref|YP_004711972.1|) | conserved hypothetical protein (gi|390558839|ref|ZP_10243234.1|) | putative stress response protein, TerZ- and CABP1 (gi|395224765|ref|ZP_10403300.1|) | hypothetical protein Lwei2_00819 (gi|359725648|ref|ZP_09264344.1|) | type I restriction enzyme R protein N-terminal domain protein (gi|400327853|gb|EJO80093.1|) | hypothetical protein 2209_scaffold2350_00086 (gi|377806397|gb|AFB76095.1|) | hypothetical protein (gi|134095444|ref|YP_001100519.1|) | Restriction endonuclease, type I, EcoRI, R subunit/Type III (gi|373853974|ref|ZP_09596772.1|) | stress protein, tellurium resistance TerD (gi|119944158|ref|YP_941838.1|)
SRS015947_WUGC_scaffold_4164_61724_63088_+ hypothetical protein CGSSp9BS68_09302 (gi|148993430|ref|ZP_01822947.1|) | type III restriction enzyme, res subunit (gi|395585115|gb|EJG45506.1|) | hypothetical protein CGSSp6BS73_08219 (gi|148990194|ref|ZP_01821425.1|)
SRS015947_WUGC_scaffold_24319_43791_45314_- type II restriction enzyme (gi|329119725|ref|ZP_08248405.1|) | hypothetical protein HMPREF0476_0077 (gi|333374540|ref|ZP_08466380.1|) | site-specific DNA-methyltransferase restriction-modification protein (gi|381401775|ref|ZP_09926668.1|) | N-6 DNA Methylase family (gi|124004979|ref|ZP_01689822.1|)
SRS015985_WUGC_scaffold_3553_3954_4862_+ Type I restriction enzyme M protein (gi|307263060|ref|ZP_07544682.1|) | type I restriction enzyme EcoR124II M protein (gi|190149749|ref|YP_001968274.1|) | hypothetical protein EIKCOROL_00173 (gi|225023320|ref|ZP_03712512.1|) | hypothetical protein FSAG_02183 (gi|340753121|ref|ZP_08689912.1|) | putative type I restriction enzyme-like protein (gi|341951060|gb|EGT77641.1|) | phage associated protein (gi|319776204|ref|YP_004138692.1|) | Type I restriction enzyme EcoR124II M protein (gi|229844486|ref|ZP_04464626.1|) | Hypothetical protein GGE_1996 (gi|341952838|gb|EGT79355.1|) | putative uncharacterised type i restriction-modification system related protein (gi|378696445|ref|YP_005178403.1|)
SRS015985_WUGC_scaffold_3553_4889_5404_+ type I restriction modification DNA specificity domain protein (gi|383187574|gb|EIC80018.1|) | type I restriction system specificity protein (gi|21674692|ref|NP_662757.1|) | type I restriction-modification system, S subunit (fragment) (gi|321310217|ref|YP_004192546.1|) | type I restriction enzyme specificity HsdS domain protein (gi|385859613|ref|YP_005906123.1|) | type I restriction enzyme specificity protein HsdS (gi|219870942|ref|YP_002475317.1|) | type I restriction-modification system, S subunit (gi|321310223|ref|YP_004192552.1|) | HP0790-like protein (gi|167854666|ref|ZP_02477446.1|)
SRS015989_WUGC_scaffold_33401_2242_3168_- hypothetical protein FSAG_02183 (gi|340753121|ref|ZP_08689912.1|) | hypothetical protein PEPMIC_00720 (gi|160946761|ref|ZP_02093964.1|) | phage associated protein (gi|319776204|ref|YP_004138692.1|) | Type I restriction enzyme EcoR124II M protein (gi|229844486|ref|ZP_04464626.1|) | putative type I restriction enzyme-like protein (gi|341952861|gb|EGT79376.1|) | Hypothetical protein GGE_1996 (gi|341952838|gb|EGT79355.1|) | N-6 DNA Methylase family protein (gi|262067751|ref|ZP_06027363.1|) | putative uncharacterised type i restriction-modification system related protein (gi|378696445|ref|YP_005178403.1|) | Type I restriction enzyme M protein (gi|307263060|ref|ZP_07544682.1|)
SRS015989.C2131514_216_649_+ N-6 DNA Methylase family protein (gi|262067751|ref|ZP_06027363.1|) | hypothetical protein FSAG_02183 (gi|340753121|ref|ZP_08689912.1|) | hypothetical protein PEPMIC_00720 (gi|160946761|ref|ZP_02093964.1|) | Type I restriction enzyme M protein (gi|307263060|ref|ZP_07544682.1|) | phage associated protein (gi|319776204|ref|YP_004138692.1|) | Type I restriction enzyme EcoR124II M protein (gi|229844486|ref|ZP_04464626.1|) | putative type I restriction enzyme-like protein (gi|341952861|gb|EGT79376.1|) | Hypothetical protein GGE_1996 (gi|341952838|gb|EGT79355.1|) | putative uncharacterised type i restriction-modification system related protein (gi|378696445|ref|YP_005178403.1|)
SRS016002_WUGC_scaffold_521_4920_6503_+ helicase, putative (gi|77405301|ref|ZP_00782397.1|) | DEAD box family helicase, phage associated (gi|288904657|ref|YP_003429878.1|) | helicase C-terminal domain protein (gi|333771924|gb|EGL48821.1|) | DEAD box family helicase (gi|15674735|ref|NP_268909.1|) | DNA/RNA helicase (gi|94992062|ref|YP_600161.1|) | type III restriction enzyme, res subunit (gi|385694824|gb|EIG25408.1|) | hypothetical protein HMPREF9682_00792 (gi|355366083|gb|EHG13802.1|) | DEAD/DEAH box helicase (gi|312899701|ref|ZP_07759024.1|)
SRS016002_WUGC_scaffold_52913_5998_6759_- possible type I restriction enzyme M subunit (gi|145631143|ref|ZP_01786917.1|) | hypothetical protein (gi|386263766|ref|YP_005827259.1|) | type I restriction enzyme M subunit (gi|68248686|ref|YP_247798.1|) | hypothetical protein PARA_11690 (gi|345429745|ref|YP_004822863.1|) | putative type I restriction-modification system methyltransferase subunit (gi|378773946|ref|YP_005176189.1|) | putative membrane protein (gi|327412865|emb|CAX67872.1|) | integrase, partial (gi|353659974|gb|EHC99716.1|)
SRS016018_WUGC_scaffold_1853_8488_10395_- conserved hypothetical protein (gi|229496116|ref|ZP_04389838.1|) | putative type I restriction enzyme (specificity subunit) (gi|207092914|ref|ZP_03240701.1|) | type I restriction-modification system specificity subunit S (gi|393035461|gb|EJB36505.1|) | putative TYPE I RESTRICTION ENZYME (gi|393050865|gb|EJB51819.1|) | type I restriction enzyme (specificity subunit) (gi|15612487|ref|NP_224140.1|) | type I R-M system specificity subunit (gi|393044269|gb|EJB45263.1|)
SRS016037_WUGC_scaffold_23680_45881_47398_- putative DNA helicase (gi|393764682|ref|ZP_10353286.1|) | possible DNA helicase (gi|66392086|ref|YP_239310.1|) | type III restriction enzyme, res subunit (gi|325478705|gb|EGC81816.1|) | SNF2 domain protein (gi|297587094|ref|ZP_06945739.1|) | Superfamily II DNA/RNA helicases, SNF2 family (gi|291556509|emb|CBL33626.1|)
SRS016037.C2061099_28830_30377_- hypothetical protein N47_B19570 (gi|308272205|emb|CBX28811.1|) | putative helicase (gi|218688140|ref|YP_002396352.1|) | hypothetical protein PT7_2236 (gi|332285489|ref|YP_004417400.1|) | type III restriction protein res subunit (gi|262194118|ref|YP_003265327.1|) | IS excision enhancer (gi|343129679|gb|AEL88634.1|) | type III restriction enzyme, res subunit (gi|386164424|gb|EIH26210.1|)
SRS016039_WUGC_scaffold_12395_1978_2823_+ Type I restriction enzyme M protein (gi|307263060|ref|ZP_07544682.1|) | type I restriction enzyme EcoR124II M protein (gi|190149749|ref|YP_001968274.1|) | phage associated protein (gi|319776204|ref|YP_004138692.1|) | Type I restriction enzyme EcoR124II M protein (gi|229844486|ref|ZP_04464626.1|) | putative type I restriction enzyme-like protein (gi|341952861|gb|EGT79376.1|) | Hypothetical protein GGE_1996 (gi|341952838|gb|EGT79355.1|) | putative uncharacterised type i restriction-modification system related protein (gi|378696445|ref|YP_005178403.1|) | putative phage associated protein (gi|385336399|ref|YP_005890346.1|)
SRS016039_WUGC_scaffold_12395_2850_3380_+ type I restriction modification DNA specificity domain protein (gi|383187574|gb|EIC80018.1|) | JHP726-like protein (gi|261494962|ref|ZP_05991431.1|) | type I restriction-modification system specificity determinant (gi|261491602|ref|ZP_05988185.1|) | N-6 DNA methylase (gi|282883047|ref|ZP_06291648.1|) | anti-codon nuclease masking agent (gi|386835317|ref|YP_006240634.1|) | type I restriction-modification system, S subunit (fragment) (gi|321310217|ref|YP_004192546.1|) | type I restriction enzyme specificity HsdS domain protein (gi|385859613|ref|YP_005906123.1|)
SRS016043_WUGC_scaffold_31127_5801_6886_- type I restriction enzyme HsdR protein (gi|329954213|ref|ZP_08295307.1|) | hypothetical protein BACCOP_01115 (gi|189460474|ref|ZP_03009259.1|) | prophage Lp2 protein 6 (gi|323344850|ref|ZP_08085074.1|) | hypothetical protein (gi|383754783|ref|YP_005433686.1|) | hypothetical protein HMPREF9456_02182 (gi|333378860|ref|ZP_08470587.1|) | conserved hypothetical protein (gi|237735508|ref|ZP_04565989.1|) | type I restriction enzyme R protein N-terminal domain protein (gi|400367310|gb|EJP20327.1|)
SRS016043_WUGC_scaffold_31127_17789_18775_+ hypothetical protein FSAG_02183 (gi|340753121|ref|ZP_08689912.1|) | N-6 DNA Methylase family protein (gi|262067751|ref|ZP_06027363.1|) | hypothetical protein PEPMIC_00720 (gi|160946761|ref|ZP_02093964.1|) | Type I restriction enzyme M protein (gi|307263060|ref|ZP_07544682.1|) | type I restriction enzyme EcoR124II M protein (gi|190149749|ref|YP_001968274.1|) | putative type I restriction enzyme-like protein (gi|341951060|gb|EGT77641.1|) | phage associated protein (gi|319776204|ref|YP_004138692.1|) | Type I restriction enzyme EcoR124II M protein (gi|229844486|ref|ZP_04464626.1|) | Hypothetical protein GGE_1996 (gi|341952838|gb|EGT79355.1|)
SRS016043_WUGC_scaffold_31295_2589_3317_- putative helicase (gi|119953764|ref|YP_950569.1|) | phage protein (gi|225870191|ref|YP_002746138.1|) | hypothetical protein STRUR_2119 (gi|357638521|ref|ZP_09136394.1|) | hypothetical protein phiPH15_gp18 (gi|190151433|ref|YP_001974344.1|) | hypothetical protein CGSSp6BS73_08219 (gi|148990194|ref|ZP_01821425.1|) | hypothetical protein CGSSp9BS68_09302 (gi|148993430|ref|ZP_01822947.1|) | type III restriction enzyme, res subunit (gi|395893322|gb|EJH04309.1|)
SRS016086.C2526762_4186_5292_+ putative type I restriction enzyme, HsdR subunit (gi|282880024|ref|ZP_06288746.1|) | putative restriction endonuclease or methylase (gi|288800445|ref|ZP_06405903.1|) | hypothetical protein BACCAC_01135 (gi|153806860|ref|ZP_01959528.1|) | type I restriction enzyme R protein (gi|317477100|ref|ZP_07936342.1|) | hypothetical protein HMPREF1058_03104 (gi|392682200|gb|EIY75548.1|) | hypothetical protein BACCOP_01115 (gi|189460474|ref|ZP_03009259.1|) | type I restriction enzyme HsdR protein (gi|329954213|ref|ZP_08295307.1|)
SRS016092_WUGC_scaffold_1002_22898_23659_- possible type I restriction enzyme M subunit (gi|145631143|ref|ZP_01786917.1|) | hypothetical protein PARA_11690 (gi|345429745|ref|YP_004822863.1|) | hypothetical protein (gi|386263766|ref|YP_005827259.1|) | type I restriction enzyme M subunit (gi|68248686|ref|YP_247798.1|) | putative type I restriction-modification system methyltransferase subunit (gi|378773946|ref|YP_005176189.1|) | putative membrane protein (gi|327412865|emb|CAX67872.1|) | integrase, partial (gi|353588397|gb|EHC47455.1|)
SRS016092_WUGC_scaffold_20907_2074_2493_- type I restriction modification DNA specificity domain protein (gi|293363458|ref|ZP_06610215.1|) | N-6 DNA methylase (gi|282883047|ref|ZP_06291648.1|) | type I restriction-modification system, S subunit (fragment) (gi|321310217|ref|YP_004192546.1|) | type I restriction enzyme specificity HsdS domain protein (gi|385859613|ref|YP_005906123.1|) | anti-codon nuclease masking agent (gi|386835317|ref|YP_006240634.1|) | type I restriction-modification system subunit S (gi|374318149|ref|YP_005064648.1|) | type I restriction-modification system, S subunit (gi|321310216|ref|YP_004192545.1|) | hypothetical protein ACTODO_00044 (gi|154507565|ref|ZP_02043207.1|)
SRS016092_WUGC_scaffold_20907_2520_3383_- Type I restriction enzyme M protein (gi|307263060|ref|ZP_07544682.1|) | type I restriction enzyme EcoR124II M protein (gi|190149749|ref|YP_001968274.1|) | hypothetical protein EIKCOROL_00173 (gi|225023320|ref|ZP_03712512.1|) | hypothetical protein FSAG_02183 (gi|340753121|ref|ZP_08689912.1|) | N-6 DNA Methylase family protein (gi|262067751|ref|ZP_06027363.1|) | Type I restriction enzyme EcoR124II M protein (gi|229844486|ref|ZP_04464626.1|) | phage associated protein (gi|319776204|ref|YP_004138692.1|) | putative type I restriction enzyme-like protein (gi|341952861|gb|EGT79376.1|) | Hypothetical protein GGE_1996 (gi|341952838|gb|EGT79355.1|) | putative uncharacterised type i restriction-modification system related protein (gi|378696445|ref|YP_005178403.1|)
SRS016092_WUGC_scaffold_31336_5912_6850_+ phage protein (gi|225870191|ref|YP_002746138.1|) | putative helicase (gi|119953764|ref|YP_950569.1|) | hypothetical protein STRUR_2119 (gi|357638521|ref|ZP_09136394.1|) | hypothetical protein phiPH15_gp18 (gi|190151433|ref|YP_001974344.1|) | type III restriction enzyme, res subunit (gi|379542900|gb|EHZ08052.1|) | hypothetical protein CGSSp6BS73_08219 (gi|148990194|ref|ZP_01821425.1|)
SRS016196_WUGC_scaffold_3992_24958_25884_- hypothetical protein FSAG_02183 (gi|340753121|ref|ZP_08689912.1|) | hypothetical protein PEPMIC_00720 (gi|160946761|ref|ZP_02093964.1|) | phage associated protein (gi|319776204|ref|YP_004138692.1|) | Type I restriction enzyme EcoR124II M protein (gi|229844486|ref|ZP_04464626.1|) | putative type I restriction enzyme-like protein (gi|341952861|gb|EGT79376.1|) | Hypothetical protein GGE_1996 (gi|341952838|gb|EGT79355.1|) | putative uncharacterised type i restriction-modification system related protein (gi|378696445|ref|YP_005178403.1|) | N-6 DNA Methylase family protein (gi|262067751|ref|ZP_06027363.1|) | Type I restriction enzyme M protein (gi|307263060|ref|ZP_07544682.1|)
SRS016200_WUGC_scaffold_12207_76559_77320_+ hypothetical protein PARA_11690 (gi|345429745|ref|YP_004822863.1|) | type I restriction enzyme M subunit (gi|68248686|ref|YP_247798.1|) | possible type I restriction enzyme M subunit (gi|145631143|ref|ZP_01786917.1|) | hypothetical protein (gi|386263766|ref|YP_005827259.1|) | putative type I restriction-modification system methyltransferase subunit (gi|378773946|ref|YP_005176189.1|) | hypothetical protein plu1163 (gi|37525131|ref|NP_928475.1|) | phage integrase (gi|253990769|ref|YP_003042125.1|)
SRS016225.C3019165_1_325_+ RecName: Full=Type-2 restriction enzyme Bsp6I; Short=R.Bsp6I; AltName: Full=Endonuclease Bsp6I; AltName: Full=Type II restriction enzyme Bsp6Igi|547480|emb|CAA57292.1| type ii site-specific deoxyribonuclease (gi|1174559|sp|P43419.1|T2B6_BACSF)
SRS016225.C3019751_26450_27724_- hypothetical protein ST1287 (gi|15921551|ref|NP_377220.1|) | type III restriction protein res subunit (gi|170290226|ref|YP_001737042.1|) | XPB/RAD25-related helicase (gi|70607084|ref|YP_255954.1|) | Helicase conserved C-terminal domain containing protein (gi|118361658|ref|XP_001014057.1|) | rad25/xp-B DNA repair helicase (gi|146164780|ref|XP_001470758.1|) | hypothetical protein IMG5_200940 (gi|340500260|gb|EGR27154.1|) | type III restriction enzyme, res subunit (gi|385805791|ref|YP_005842189.1|)
SRS016319_WUGC_scaffold_54141_110_1702_+ DEAD/DEAH box helicase (gi|282848865|ref|ZP_06258255.1|) | DNA/RNA helicase (gi|293402157|ref|ZP_06646295.1|) | hypothetical protein HMPREF9477_00926 (gi|331091445|ref|ZP_08340283.1|) | hypothetical protein HMPREF1020_03848 (gi|355628487|ref|ZP_09049769.1|) | hypothetical protein DORLON_00809 (gi|153853411|ref|ZP_01994820.1|) | DNA or RNA helicases of superfamily II (gi|291531538|emb|CBK97123.1|) | type III restriction enzyme, res subunit (gi|385694824|gb|EIG25408.1|) | hypothetical protein EUBSIR_00458 (gi|167749502|ref|ZP_02421629.1|) | hypothetical protein HMPREF1021_00270 (gi|365829918|ref|ZP_09371506.1|) | type III restriction protein res subunit (gi|325288509|ref|YP_004264690.1|)
SRS016319.C4025693_430_1848_+ hypothetical protein BACUNI_02657 (gi|160890217|ref|ZP_02071220.1|) | type I restriction enzyme HsdR protein N-terminal domain protein (gi|294778749|ref|ZP_06744168.1|) | hypothetical protein HMPREF1063_04052 (gi|392626274|gb|EIY20321.1|) | hypothetical protein HMPREF1065_00436 (gi|392648380|gb|EIY42070.1|) | hypothetical protein HMPREF1018_03712 (gi|336411226|ref|ZP_08591694.1|) | hypothetical protein BSFG_03841 (gi|345517536|ref|ZP_08797005.1|) | Restriction endonuclease, type I, EcoRI, R subunit/Type III (gi|336399084|ref|ZP_08579884.1|) | conserved hypothetical protein (gi|228472832|ref|ZP_04057590.1|) | type I restriction enzyme R protein N-terminal domain protein (gi|394752888|gb|EJF36505.1|)
SRS016342_Baylor_scaffold_18356_11595_13178_+ helicase C-terminal domain protein (gi|342833378|gb|EGU67659.1|) | hypothetical protein HMPREF9682_00792 (gi|355366083|gb|EHG13802.1|) | type III restriction enzyme, res subunit (gi|385694824|gb|EIG25408.1|) | DEAD box family helicase, phage associated (gi|288904657|ref|YP_003429878.1|) | helicase, putative (gi|77405301|ref|ZP_00782397.1|) | DEAD box family helicase (gi|15674735|ref|NP_268909.1|) | DNA/RNA helicase (gi|94992062|ref|YP_600161.1|) | DEAD/DEAH box helicase (gi|312899701|ref|ZP_07759024.1|)
SRS016342_Baylor_scaffold_51831_8591_9952_+ DEAD/DEAH box helicase (gi|282848865|ref|ZP_06258255.1|) | DNA or RNA helicases of superfamily II (gi|291531538|emb|CBK97123.1|) | hypothetical protein EUBSIR_00458 (gi|167749502|ref|ZP_02421629.1|) | hypothetical protein HMPREF9477_00926 (gi|331091445|ref|ZP_08340283.1|) | hypothetical protein HMPREF9682_00792 (gi|355366083|gb|EHG13802.1|) | DEAD box family helicase (gi|257080658|ref|ZP_05575019.1|) | helicase C-terminal domain protein (gi|342833378|gb|EGU67659.1|) | type III restriction enzyme, res subunit (gi|385694824|gb|EIG25408.1|)
SRS016342_Baylor_scaffold_61545_1275_2045_- putative type IV restriction endonuclease (gi|339445968|ref|YP_004711972.1|) | conserved hypothetical protein (gi|390558839|ref|ZP_10243234.1|) | putative stress response protein, TerZ- and CABP1 (gi|395224765|ref|ZP_10403300.1|) | hypothetical protein Lwei2_00819 (gi|359725648|ref|ZP_09264344.1|) | type I restriction enzyme R protein N-terminal domain protein (gi|400327853|gb|EJO80093.1|) | hypothetical protein 2209_scaffold2350_00086 (gi|377806397|gb|AFB76095.1|) | Restriction endonuclease, type I, EcoRI, R subunit/Type III (gi|373853974|ref|ZP_09596772.1|) | hypothetical protein (gi|134095444|ref|YP_001100519.1|) | stress protein, tellurium resistance TerD (gi|119944158|ref|YP_941838.1|)
SRS016342_Baylor_scaffold_73766_26631_27995_- hypothetical protein CGSSp9BS68_09302 (gi|148993430|ref|ZP_01822947.1|) | type III restriction enzyme, res subunit (gi|395585115|gb|EJG45506.1|) | hypothetical protein CGSSp6BS73_08219 (gi|148990194|ref|ZP_01821425.1|)
SRS016360_Baylor_scaffold_47191_7162_8178_+ type III restriction enzyme, res subunit (gi|379542900|gb|EHZ08052.1|) | hypothetical protein CGSSp6BS73_08219 (gi|148990194|ref|ZP_01821425.1|) | hypothetical protein phiPH15_gp18 (gi|190151433|ref|YP_001974344.1|) | hypothetical protein CGSSp9BS68_09302 (gi|148993430|ref|ZP_01822947.1|) | putative helicase (gi|330832270|ref|YP_004401095.1|)
SRS016569_Baylor_scaffold_8520_31942_33360_- hypothetical protein BACUNI_02657 (gi|160890217|ref|ZP_02071220.1|) | type I restriction enzyme HsdR protein N-terminal domain protein (gi|294778749|ref|ZP_06744168.1|) | hypothetical protein HMPREF1063_04052 (gi|392626274|gb|EIY20321.1|) | hypothetical protein HMPREF1065_00436 (gi|392648380|gb|EIY42070.1|) | hypothetical protein HMPREF1018_03712 (gi|336411226|ref|ZP_08591694.1|) | hypothetical protein BSFG_03841 (gi|345517536|ref|ZP_08797005.1|) | Restriction endonuclease, type I, EcoRI, R subunit/Type III (gi|336399084|ref|ZP_08579884.1|) | conserved hypothetical protein (gi|228472832|ref|ZP_04057590.1|) | type I restriction enzyme R protein N-terminal domain protein (gi|394752888|gb|EJF36505.1|)
SRS016569_Baylor_scaffold_23004_10776_11432_- Restriction endonuclease, type I, EcoRI, R subunit/Type III (gi|373853974|ref|ZP_09596772.1|) | hypothetical protein Nmul_A2724 (gi|82703837|ref|YP_413403.1|) | hypothetical protein Lwei2_00819 (gi|359725648|ref|ZP_09264344.1|) | type I restriction enzyme R protein N-terminal domain protein (gi|400327853|gb|EJO80093.1|) | hypothetical protein (gi|134095444|ref|YP_001100519.1|) | stress protein, tellurium resistance TerD (gi|171913554|ref|ZP_02929024.1|) | hypothetical protein 2209_scaffold2350_00086 (gi|377806397|gb|AFB76095.1|) | conserved hypothetical protein (gi|390558839|ref|ZP_10243234.1|) | putative type IV restriction endonuclease (gi|339445968|ref|YP_004711972.1|)
SRS016569.C2508890_34_1017_- hypothetical protein CGSSp6BS73_08219 (gi|148990194|ref|ZP_01821425.1|) | hypothetical protein CGSSp9BS68_09302 (gi|148993430|ref|ZP_01822947.1|) | type III restriction enzyme, res subunit (gi|395898981|gb|EJH09925.1|) | hypothetical protein phiPH15_gp18 (gi|190151433|ref|YP_001974344.1|) | putative helicase (gi|330832270|ref|YP_004401095.1|)
SRS016575_Baylor_scaffold_53848_3052_3209_+ hypothetical protein FSAG_02183 (gi|340753121|ref|ZP_08689912.1|) | N-6 DNA Methylase family protein (gi|262067751|ref|ZP_06027363.1|) | Type I restriction enzyme M protein (gi|307263060|ref|ZP_07544682.1|) | type I restriction enzyme EcoR124II M protein (gi|190149749|ref|YP_001968274.1|) | hypothetical protein PEPMIC_00720 (gi|160946761|ref|ZP_02093964.1|) | phage associated protein (gi|319776204|ref|YP_004138692.1|) | Type I restriction enzyme EcoR124II M protein (gi|229844486|ref|ZP_04464626.1|) | putative type I restriction enzyme-like protein (gi|341952861|gb|EGT79376.1|) | Hypothetical protein GGE_1996 (gi|341952838|gb|EGT79355.1|)
SRS016575_Baylor_scaffold_58811_36115_37980_+ hypothetical protein ECO26_4940 (gi|260857945|ref|YP_003231836.1|) | hypothetical protein plu0153 (gi|37524175|ref|NP_927519.1|) | DNA/RNA helicase, superfamily II (gi|398878927|ref|ZP_10634031.1|) | conserved hypothetical protein (gi|254038860|ref|ZP_04872912.1|) | type III restriction enzyme, res subunit (gi|378096075|gb|EHW57851.1|) | helicase (gi|226953655|ref|ZP_03824119.1|) | type III restriction protein res subunit (gi|354558363|ref|ZP_08977618.1|)
SRS016740_Baylor_scaffold_47341_3763_5346_+ helicase C-terminal domain protein (gi|342833378|gb|EGU67659.1|) | hypothetical protein HMPREF9682_00792 (gi|355366083|gb|EHG13802.1|) | type III restriction enzyme, res subunit (gi|385694824|gb|EIG25408.1|) | DEAD box family helicase, phage associated (gi|288904657|ref|YP_003429878.1|) | helicase, putative (gi|77405301|ref|ZP_00782397.1|) | DNA/RNA helicase (gi|94992062|ref|YP_600161.1|) | DEAD box family helicase (gi|15674735|ref|NP_268909.1|) | DEAD/DEAH box helicase (gi|312899701|ref|ZP_07759024.1|)
SRS016740_Baylor_scaffold_74303_16494_17582_- prophage Lp2 protein 6 (gi|323344850|ref|ZP_08085074.1|) | type I restriction enzyme HsdR protein (gi|329954213|ref|ZP_08295307.1|) | hypothetical protein HMPREF9456_02182 (gi|333378860|ref|ZP_08470587.1|) | hypothetical protein BACCOP_01115 (gi|189460474|ref|ZP_03009259.1|) | hypothetical protein (gi|255036882|ref|YP_003087503.1|) | hypothetical protein Palpr_2810 (gi|313205267|ref|YP_004043924.1|)
SRS017025_Baylor_scaffold_23469_2778_4643_+ hypothetical protein ECO26_4940 (gi|260857945|ref|YP_003231836.1|) | hypothetical protein plu0153 (gi|37524175|ref|NP_927519.1|) | DNA/RNA helicase, superfamily II (gi|398878927|ref|ZP_10634031.1|) | type III restriction enzyme, res subunit (gi|378096075|gb|EHW57851.1|) | conserved hypothetical protein (gi|254038860|ref|ZP_04872912.1|) | helicase (gi|226953655|ref|ZP_03824119.1|) | type III restriction protein res subunit (gi|354558363|ref|ZP_08977618.1|)
SRS017025_Baylor_scaffold_26176_8034_8882_+ Type I restriction enzyme M protein (gi|307263060|ref|ZP_07544682.1|) | type I restriction enzyme EcoR124II M protein (gi|190149749|ref|YP_001968274.1|) | hypothetical protein EIKCOROL_00173 (gi|225023320|ref|ZP_03712512.1|) | hypothetical protein FSAG_02183 (gi|340753121|ref|ZP_08689912.1|) | N-6 DNA Methylase family protein (gi|262067751|ref|ZP_06027363.1|) | putative type I restriction enzyme-like protein (gi|341951060|gb|EGT77641.1|) | Type I restriction enzyme EcoR124II M protein (gi|229844486|ref|ZP_04464626.1|) | phage associated protein (gi|319776204|ref|YP_004138692.1|) | Hypothetical protein GGE_1996 (gi|341952838|gb|EGT79355.1|)
SRS017025_Baylor_scaffold_26176_8987_9415_+ type I restriction modification DNA specificity domain protein (gi|343524237|ref|ZP_08761195.1|) | N-6 DNA methylase (gi|282883047|ref|ZP_06291648.1|) | type I restriction enzyme specificity HsdS domain protein (gi|385859613|ref|YP_005906123.1|) | type I restriction-modification system, S subunit (fragment) (gi|321310217|ref|YP_004192546.1|) | hypothetical protein ACTODO_00044 (gi|154507565|ref|ZP_02043207.1|) | type I restriction-modification system subunit S (gi|374318149|ref|YP_005064648.1|)
SRS017025_Baylor_scaffold_32559_150467_151786_+ helicase (gi|334307232|gb|EGL98219.1|) | phage DNA/RNA helicase (gi|239638083|ref|ZP_04679042.1|) | DNA or RNA helicases of superfamily II (gi|291541583|emb|CBL14693.1|) | type III restriction enzyme, res subunit (gi|282851939|ref|ZP_06261299.1|)
SRS017080_Baylor_scaffold_1125_28414_29430_- hypothetical protein CGSSp6BS73_08219 (gi|148990194|ref|ZP_01821425.1|) | hypothetical protein CGSSp9BS68_09302 (gi|148993430|ref|ZP_01822947.1|) | type III restriction enzyme, res subunit (gi|395898981|gb|EJH09925.1|) | hypothetical protein phiPH15_gp18 (gi|190151433|ref|YP_001974344.1|) | putative helicase (gi|119953764|ref|YP_950569.1|)
SRS017088.C1172416_4093_5076_- hypothetical protein phiPH15_gp18 (gi|190151433|ref|YP_001974344.1|) | type III restriction enzyme, res subunit (gi|379542900|gb|EHZ08052.1|) | hypothetical protein CGSSp6BS73_08219 (gi|148990194|ref|ZP_01821425.1|) | hypothetical protein CGSSp9BS68_09302 (gi|148993430|ref|ZP_01822947.1|) | putative helicase (gi|330832270|ref|YP_004401095.1|)
SRS017120_Baylor_scaffold_80243_15476_16558_- type II restriction enzyme HpaII (gi|340351635|ref|ZP_08674542.1|) | hpaIIR gene product (gi|150026304|ref|YP_001297130.1|) | Type II restriction endonuclease HpaII (gi|372210503|ref|ZP_09498305.1|) | type II restriction enzyme HpaII (Endonuclease HpaII) (gi|149369547|ref|ZP_01889399.1|) | HpaII restriction endonuclease (gi|359406304|ref|ZP_09199003.1|) | type II restriction enzyme (HpaIIR-like) (gi|169786847|ref|YP_001700741.1|)
SRS017120_Baylor_scaffold_80416_3572_4416_- hypothetical protein CGSSp6BS73_08219 (gi|148990194|ref|ZP_01821425.1|) | hypothetical protein phiPH15_gp18 (gi|190151433|ref|YP_001974344.1|) | type III restriction enzyme, res subunit (gi|379542900|gb|EHZ08052.1|) | hypothetical protein CGSSp9BS68_09302 (gi|148993430|ref|ZP_01822947.1|) | putative helicase (gi|330832270|ref|YP_004401095.1|)
SRS017139_Baylor_scaffold_1094_5155_5435_- helicase domain-containing protein (gi|158320324|ref|YP_001512831.1|) | BELONGS TO THE SNF2/RAD54 HELICASE FAMILY (gi|19074332|ref|NP_585838.1|) | Type III restriction enzyme, res subunit family protein (gi|123467717|ref|XP_001317270.1|) | AMDV4_9 (gi|189036176|gb|ACD75438.1|) | hypothetical protein (gi|167525194|ref|XP_001746932.1|)
SRS017139_Baylor_scaffold_23565_8992_10575_+ helicase C-terminal domain protein (gi|342833378|gb|EGU67659.1|) | hypothetical protein HMPREF9682_00792 (gi|355366083|gb|EHG13802.1|) | type III restriction enzyme, res subunit (gi|385694824|gb|EIG25408.1|) | DEAD box family helicase, phage associated (gi|288904657|ref|YP_003429878.1|) | helicase, putative (gi|77405301|ref|ZP_00782397.1|) | DNA/RNA helicase (gi|94992062|ref|YP_600161.1|) | DEAD box family helicase (gi|15674735|ref|NP_268909.1|) | DEAD/DEAH box helicase (gi|312899701|ref|ZP_07759024.1|)
SRS017139_Baylor_scaffold_102853_3122_4048_+ putative type I restriction enzyme-like protein (gi|341952861|gb|EGT79376.1|) | Type I restriction enzyme EcoR124II M protein (gi|229844486|ref|ZP_04464626.1|) | Hypothetical protein GGE_1996 (gi|341952838|gb|EGT79355.1|) | phage associated protein (gi|319776204|ref|YP_004138692.1|) | putative uncharacterised type i restriction-modification system related protein (gi|378696445|ref|YP_005178403.1|) | Type I restriction enzyme M protein (gi|307263060|ref|ZP_07544682.1|) | type I restriction enzyme EcoR124II M protein (gi|190149749|ref|YP_001968274.1|) | putative phage associated protein (gi|385336399|ref|YP_005890346.1|)
SRS017139_Baylor_scaffold_106751_44229_45962_- DEAD box helicase (gi|388542689|ref|YP_006299894.1|) | superfamily II helicase/restriction enzyme (gi|399528740|ref|YP_006560781.1|) | hypothetical protein ORF029 (gi|148912857|ref|YP_001293436.1|) | Helicase, C-terminal:Type III restriction enzyme, res subunit:DEAD/DEAH box helicase (gi|144898909|emb|CAM75773.1|)
SRS017209.C2616993_1771_3321_- putative DNA helicase (gi|393764682|ref|ZP_10353286.1|) | possible DNA helicase (gi|66392086|ref|YP_239310.1|) | type III restriction enzyme, res subunit (gi|325478705|gb|EGC81816.1|) | SNF2 domain protein (gi|297587094|ref|ZP_06945739.1|)
SRS017215_Baylor_scaffold_3400_282_1190_- Type I restriction enzyme M protein (gi|307263060|ref|ZP_07544682.1|) | hypothetical protein EIKCOROL_00173 (gi|225023320|ref|ZP_03712512.1|) | type I restriction enzyme EcoR124II M protein (gi|190149749|ref|YP_001968274.1|) | phage associated protein (gi|319776204|ref|YP_004138692.1|) | Type I restriction enzyme EcoR124II M protein (gi|229844486|ref|ZP_04464626.1|) | putative type I restriction enzyme-like protein (gi|341952861|gb|EGT79376.1|) | Hypothetical protein GGE_1996 (gi|341952838|gb|EGT79355.1|) | hypothetical protein FSAG_02183 (gi|340753121|ref|ZP_08689912.1|) | N-6 DNA Methylase family protein (gi|262067751|ref|ZP_06027363.1|) | putative uncharacterised type i restriction-modification system related protein (gi|378696445|ref|YP_005178403.1|)
SRS017215_Baylor_scaffold_5799_4186_5769_- helicase C-terminal domain protein (gi|342833378|gb|EGU67659.1|) | hypothetical protein HMPREF9682_00792 (gi|355366083|gb|EHG13802.1|) | type III restriction enzyme, res subunit (gi|385694824|gb|EIG25408.1|) | helicase, putative (gi|77405301|ref|ZP_00782397.1|) | DEAD box family helicase, phage associated (gi|288904657|ref|YP_003429878.1|) | DEAD box family helicase (gi|15674735|ref|NP_268909.1|) | DNA/RNA helicase (gi|94992062|ref|YP_600161.1|) | DEAD/DEAH box helicase (gi|312899701|ref|ZP_07759024.1|)
SRS017215_Baylor_scaffold_12427_4932_5540_+ DNA (cytosine-5-)-methyltransferase (gi|326802743|ref|YP_004320561.1|) | site-specific DNA-methyltransferase (gi|170017230|ref|YP_001728149.1|) | putative type III restriction enzyme M protein (gi|380556005|gb|EIA79286.1|) | hypothetical protein N47_E45940 (gi|308274483|emb|CBX31082.1|) | DNA methylase N-4/N-6 domain protein (gi|350563961|ref|ZP_08932781.1|) | DNA restriction-modification system, DNA methylase (gi|227548305|ref|ZP_03978354.1|)
SRS017227_Baylor_scaffold_2069_61816_63327_- helicase (gi|333798208|ref|YP_004508480.1|) | UvsW (gi|388549089|gb|AFK66289.1|) | UvsW RNA-DNA and DNA-DNA helicase ATPase (gi|157311474|ref|YP_001469517.1|) | type III restriction enzyme (gi|323947359|gb|EGB43365.1|) | RNA-DNA + DNA-DNA helicase (gi|61806318|ref|YP_214677.1|) | DNA helicase UvsW (gi|282598968|ref|YP_003358885.1|)
SRS017227_Baylor_scaffold_61200_14029_14451_+ type III restriction enzyme, res subunit (gi|251771370|gb|EES51950.1|) | hypothetical protein RSK20926_02032 (gi|126741164|ref|ZP_01756844.1|) | helicase protein, partial (gi|378822596|ref|ZP_09845355.1|) | DNA helicase restriction enzyme Type III R subunit (gi|319941355|ref|ZP_08015684.1|) | hypothetical protein (gi|49476200|ref|YP_034241.1|) | helicase domain protein (gi|374613891|ref|ZP_09686645.1|) | putative Helicase (gi|379734983|ref|YP_005328489.1|) | Helicase (gi|389863397|ref|YP_006365637.1|) | helicase (gi|315605550|ref|ZP_07880586.1|) | type III restriction protein res subunit (gi|260575999|ref|ZP_05843993.1|)
SRS017227_Baylor_scaffold_70756_10000_10656_+ Restriction endonuclease, type I, EcoRI, R subunit/Type III (gi|373853974|ref|ZP_09596772.1|) | hypothetical protein Nmul_A2724 (gi|82703837|ref|YP_413403.1|) | hypothetical protein Lwei2_00819 (gi|359725648|ref|ZP_09264344.1|) | type I restriction enzyme R protein N-terminal domain protein (gi|400327853|gb|EJO80093.1|) | hypothetical protein (gi|134095444|ref|YP_001100519.1|) | hypothetical protein 2209_scaffold2350_00086 (gi|377806397|gb|AFB76095.1|) | conserved hypothetical protein (gi|390558839|ref|ZP_10243234.1|) | stress protein, tellurium resistance TerD (gi|119944158|ref|YP_941838.1|) | putative type IV restriction endonuclease (gi|339445968|ref|YP_004711972.1|)
SRS017227_Baylor_scaffold_132470_1170_2096_- putative type I restriction enzyme-like protein (gi|341952861|gb|EGT79376.1|) | Type I restriction enzyme EcoR124II M protein (gi|229844486|ref|ZP_04464626.1|) | Hypothetical protein GGE_1996 (gi|341952838|gb|EGT79355.1|) | phage associated protein (gi|319776204|ref|YP_004138692.1|) | putative uncharacterised type i restriction-modification system related protein (gi|378696445|ref|YP_005178403.1|) | Type I restriction enzyme M protein (gi|307263060|ref|ZP_07544682.1|) | type I restriction enzyme EcoR124II M protein (gi|190149749|ref|YP_001968274.1|) | putative phage associated protein (gi|385336399|ref|YP_005890346.1|)
SRS017304_Baylor_scaffold_22969_5431_6192_- hypothetical protein PARA_11690 (gi|345429745|ref|YP_004822863.1|) | type I restriction enzyme M subunit (gi|68248686|ref|YP_247798.1|) | possible type I restriction enzyme M subunit (gi|145631143|ref|ZP_01786917.1|) | hypothetical protein (gi|386263766|ref|YP_005827259.1|) | putative type I restriction-modification system methyltransferase subunit (gi|378773946|ref|YP_005176189.1|) | hypothetical protein plu1163 (gi|37525131|ref|NP_928475.1|) | phage integrase (gi|253990769|ref|YP_003042125.1|)
SRS017439_Baylor_scaffold_14411_3116_4297_- SWF/SNF family helicase (gi|254304002|ref|ZP_04971360.1|) | type III restriction enzyme, res subunit superfamily (gi|294783586|ref|ZP_06748910.1|) | hypothetical protein HMPREF0401_01615 (gi|336419333|ref|ZP_08599597.1|) | protein, SNF2 family (gi|312901374|ref|ZP_07760654.1|) | hypothetical protein GCWU000282_01458 (gi|229824154|ref|ZP_04450223.1|) | Superfamily II DNA/RNA helicase, SNF2 family (gi|212638494|ref|YP_002315014.1|)
SRS017439_Baylor_scaffold_39858_1_896_- hypothetical protein CGSSp9BS68_09302 (gi|148993430|ref|ZP_01822947.1|) | type III restriction enzyme, res subunit (gi|395585115|gb|EJG45506.1|) | hypothetical protein CGSSp6BS73_08219 (gi|148990194|ref|ZP_01821425.1|)
SRS017439.C3831049_1_946_- hypothetical protein CGSSp6BS73_08219 (gi|148990194|ref|ZP_01821425.1|) | hypothetical protein phiPH15_gp18 (gi|190151433|ref|YP_001974344.1|) | type III restriction enzyme, res subunit (gi|379542900|gb|EHZ08052.1|) | hypothetical protein CGSSp9BS68_09302 (gi|148993430|ref|ZP_01822947.1|) | putative helicase (gi|330832270|ref|YP_004401095.1|)
SRS017441_Baylor_scaffold_4317_6407_6629_+ putative uncharacterised type i restriction-modification system related protein (gi|378696445|ref|YP_005178403.1|) | Hypothetical protein GGE_1996 (gi|341952838|gb|EGT79355.1|) | putative type I restriction enzyme-like protein (gi|341951060|gb|EGT77641.1|) | Type I restriction enzyme EcoR124II M protein (gi|229844486|ref|ZP_04464626.1|) | phage associated protein (gi|319776204|ref|YP_004138692.1|) | type I restriction enzyme EcoR124II M protein (gi|190149749|ref|YP_001968274.1|) | Type I restriction enzyme M protein (gi|307263060|ref|ZP_07544682.1|) | putative phage associated protein (gi|385336399|ref|YP_005890346.1|)
SRS017441_Baylor_scaffold_4318_1_641_+ phage associated protein (gi|319776204|ref|YP_004138692.1|) | putative uncharacterised type i restriction-modification system related protein (gi|378696445|ref|YP_005178403.1|) | Type I restriction enzyme EcoR124II M protein (gi|229844486|ref|ZP_04464626.1|) | putative type I restriction enzyme-like protein (gi|341952861|gb|EGT79376.1|) | Hypothetical protein GGE_1996 (gi|341952838|gb|EGT79355.1|) | type I restriction enzyme EcoR124II M protein (gi|190149749|ref|YP_001968274.1|) | Type I restriction enzyme M protein (gi|307263060|ref|ZP_07544682.1|) | putative phage associated protein (gi|385336399|ref|YP_005890346.1|)
SRS017445_Baylor_scaffold_17012_9721_11301_+ DEAD box family helicase (gi|56694884|ref|YP_164394.1|) | hypothetical protein HMPREF9682_00792 (gi|355366083|gb|EHG13802.1|) | helicase, putative (gi|77405301|ref|ZP_00782397.1|) | type III restriction enzyme, res subunit (gi|385694824|gb|EIG25408.1|) | helicase C-terminal domain protein (gi|342833378|gb|EGU67659.1|) | DNA/RNA helicase (gi|167462158|ref|ZP_02327247.1|) | DEAD/DEAH box helicase (gi|312899701|ref|ZP_07759024.1|) | DEAD box family helicase, phage associated (gi|288904657|ref|YP_003429878.1|)
SRS017445_Baylor_scaffold_53707_3849_4757_+ Type I restriction enzyme M protein (gi|307263060|ref|ZP_07544682.1|) | type I restriction enzyme EcoR124II M protein (gi|190149749|ref|YP_001968274.1|) | hypothetical protein EIKCOROL_00173 (gi|225023320|ref|ZP_03712512.1|) | phage associated protein (gi|319776204|ref|YP_004138692.1|) | Type I restriction enzyme EcoR124II M protein (gi|229844486|ref|ZP_04464626.1|) | putative type I restriction enzyme-like protein (gi|341952861|gb|EGT79376.1|) | Hypothetical protein GGE_1996 (gi|341952838|gb|EGT79355.1|) | putative uncharacterised type i restriction-modification system related protein (gi|378696445|ref|YP_005178403.1|) | hypothetical protein FSAG_02183 (gi|340753121|ref|ZP_08689912.1|) | N-6 DNA Methylase family protein (gi|262067751|ref|ZP_06027363.1|)
SRS017445_Baylor_scaffold_53707_4862_5299_+ type I restriction modification DNA specificity domain protein (gi|383187574|gb|EIC80018.1|) | type I restriction-modification system, S subunit (fragment) (gi|321310217|ref|YP_004192546.1|) | type I restriction enzyme specificity HsdS domain protein (gi|385859613|ref|YP_005906123.1|) | anti-codon nuclease masking agent (gi|386835317|ref|YP_006240634.1|) | hypothetical protein ACTODO_00044 (gi|154507565|ref|ZP_02043207.1|) | type I restriction-modification system, S subunit (gi|321310223|ref|YP_004192552.1|)
SRS017445_Baylor_scaffold_80453_771_2138_+ SNF2 domain protein (gi|365845249|ref|ZP_09386034.1|) | hypothetical protein HMPREF0995_00973 (gi|373115975|ref|ZP_09530137.1|) | hypothetical protein OBV_41710 (gi|350272567|ref|YP_004883875.1|) | DEAD/DEAH box helicase (gi|357543444|gb|EHJ25465.1|) | type III restriction enzyme, res subunit (gi|357545744|gb|EHJ27709.1|)
SRS017445_Baylor_scaffold_86546_3525_4451_- N-6 DNA Methylase family protein (gi|262067751|ref|ZP_06027363.1|) | hypothetical protein FSAG_02183 (gi|340753121|ref|ZP_08689912.1|) | hypothetical protein PEPMIC_00720 (gi|160946761|ref|ZP_02093964.1|) | phage associated protein (gi|319776204|ref|YP_004138692.1|) | Type I restriction enzyme EcoR124II M protein (gi|229844486|ref|ZP_04464626.1|) | putative type I restriction enzyme-like protein (gi|341952861|gb|EGT79376.1|) | Hypothetical protein GGE_1996 (gi|341952838|gb|EGT79355.1|)
SRS017445.C3189319_3835_4971_- hypothetical protein CGSSp6BS73_08219 (gi|148990194|ref|ZP_01821425.1|) | hypothetical protein CGSSp9BS68_09302 (gi|148993430|ref|ZP_01822947.1|) | type III restriction enzyme, res subunit (gi|395585115|gb|EJG45506.1|) | hypothetical protein phiPH15_gp18 (gi|190151433|ref|YP_001974344.1|) | putative helicase (gi|330832270|ref|YP_004401095.1|) | phage protein (gi|225870191|ref|YP_002746138.1|)
SRS017533_Baylor_scaffold_1586_32736_34322_- hypothetical protein HMPREF9682_00792 (gi|355366083|gb|EHG13802.1|) | DEAD/DEAH box helicase (gi|312899701|ref|ZP_07759024.1|) | DEAD box family helicase (gi|257080658|ref|ZP_05575019.1|) | helicase C-terminal domain protein (gi|342833378|gb|EGU67659.1|) | type III restriction enzyme, res subunit (gi|385694824|gb|EIG25408.1|) | helicase, putative (gi|77405301|ref|ZP_00782397.1|)
SRS017533_Baylor_scaffold_40644_2092_3225_+ hypothetical protein CGSSp6BS73_08219 (gi|148990194|ref|ZP_01821425.1|) | hypothetical protein CGSSp9BS68_09302 (gi|148993430|ref|ZP_01822947.1|) | type III restriction enzyme, res subunit (gi|395585115|gb|EJG45506.1|) | hypothetical protein phiPH15_gp18 (gi|190151433|ref|YP_001974344.1|) | putative helicase (gi|330832270|ref|YP_004401095.1|)
SRS017687_Baylor_scaffold_7016_2854_3282_- type I restriction modification DNA specificity domain protein (gi|343524237|ref|ZP_08761195.1|) | N-6 DNA methylase (gi|282883047|ref|ZP_06291648.1|) | type I restriction enzyme specificity HsdS domain protein (gi|385859613|ref|YP_005906123.1|) | type I restriction-modification system, S subunit (fragment) (gi|321310217|ref|YP_004192546.1|) | hypothetical protein ACTODO_00044 (gi|154507565|ref|ZP_02043207.1|) | type I restriction-modification system subunit S (gi|374318149|ref|YP_005064648.1|)
SRS017687.C891145_3375_4301_+ hypothetical protein FSAG_02183 (gi|340753121|ref|ZP_08689912.1|) | hypothetical protein PEPMIC_00720 (gi|160946761|ref|ZP_02093964.1|) | phage associated protein (gi|319776204|ref|YP_004138692.1|) | Type I restriction enzyme EcoR124II M protein (gi|229844486|ref|ZP_04464626.1|) | putative type I restriction enzyme-like protein (gi|341951060|gb|EGT77641.1|) | Hypothetical protein GGE_1996 (gi|341952838|gb|EGT79355.1|) | putative uncharacterised type i restriction-modification system related protein (gi|378696445|ref|YP_005178403.1|) | N-6 DNA Methylase family protein (gi|262067751|ref|ZP_06027363.1|) | Type I restriction enzyme M protein (gi|307263060|ref|ZP_07544682.1|)
SRS017701.C1924010_15251_16381_+ hypothetical protein BACCAC_01135 (gi|153806860|ref|ZP_01959528.1|) | type I restriction enzyme R protein (gi|317477100|ref|ZP_07936342.1|) | hypothetical protein HMPREF1058_03104 (gi|392682200|gb|EIY75548.1|) | putative type I restriction enzyme, HsdR subunit (gi|282880024|ref|ZP_06288746.1|) | type I restriction enzyme HsdR protein (gi|329954213|ref|ZP_08295307.1|) | hypothetical protein HMPREF9456_02182 (gi|333378860|ref|ZP_08470587.1|)
SRS017713.C3361223_7903_9489_+ hypothetical protein HMPREF9682_00792 (gi|355366083|gb|EHG13802.1|) | DEAD/DEAH box helicase (gi|312899701|ref|ZP_07759024.1|) | DEAD box family helicase (gi|257080658|ref|ZP_05575019.1|) | helicase C-terminal domain protein (gi|342833378|gb|EGU67659.1|) | type III restriction enzyme, res subunit (gi|385694824|gb|EIG25408.1|) | helicase, putative (gi|77405301|ref|ZP_00782397.1|) | DNA/RNA helicase (gi|94992062|ref|YP_600161.1|)
SRS017810_Baylor_scaffold_14946_2454_3377_- phage associated protein (gi|319776204|ref|YP_004138692.1|) | putative uncharacterised type i restriction-modification system related protein (gi|378696445|ref|YP_005178403.1|) | Type I restriction enzyme EcoR124II M protein (gi|229844486|ref|ZP_04464626.1|) | putative type I restriction enzyme-like protein (gi|341951060|gb|EGT77641.1|) | Hypothetical protein GGE_1996 (gi|341952838|gb|EGT79355.1|) | Type I restriction enzyme M protein (gi|307263060|ref|ZP_07544682.1|) | type I restriction enzyme EcoR124II M protein (gi|190149749|ref|YP_001968274.1|)
SRS017814_Baylor_scaffold_24469_1_598_- helicase C-terminal domain protein (gi|342833378|gb|EGU67659.1|) | hypothetical protein HMPREF9682_00792 (gi|355366083|gb|EHG13802.1|) | type III restriction enzyme, res subunit (gi|385694824|gb|EIG25408.1|) | DEAD box family helicase, phage associated (gi|288904657|ref|YP_003429878.1|) | DEAD box family helicase (gi|15674735|ref|NP_268909.1|) | DNA/RNA helicase (gi|94992062|ref|YP_600161.1|) | helicase, putative (gi|77405301|ref|ZP_00782397.1|) | DEAD/DEAH box helicase (gi|312899701|ref|ZP_07759024.1|)
SRS018145_Baylor_scaffold_49213_2123_3487_+ hypothetical protein CGSSp9BS68_09302 (gi|148993430|ref|ZP_01822947.1|) | type III restriction enzyme, res subunit (gi|395585115|gb|EJG45506.1|) | hypothetical protein CGSSp6BS73_08219 (gi|148990194|ref|ZP_01821425.1|)
SRS018149_Baylor_scaffold_6001_3860_5218_- Helicase (gi|289167295|ref|YP_003445562.1|) | orf37 (gi|168229310|ref|YP_001686831.1|) | type III restriction protein res subunit (gi|223933205|ref|ZP_03625196.1|) | helicase (gi|66391794|ref|YP_238518.1|) | type III restriction enzyme, res subunit (gi|357237819|ref|ZP_09125159.1|) | putative helicase (gi|23455858|ref|NP_695088.1|)
SRS018149_Baylor_scaffold_9250_4689_4943_- hypothetical protein SMSK597_0534 (gi|307704517|ref|ZP_07641425.1|) | conserved domain protein (gi|334267126|gb|EGL85594.1|) | conserved hypothetical protein (gi|293365751|ref|ZP_06612458.1|) | hypothetical protein HMPREF9954_2066 (gi|343390450|gb|EGV03030.1|) | type III restriction enzyme (gi|315612484|ref|ZP_07887397.1|) | hypothetical protein HMPREF1115_0317 (gi|383183756|gb|EIC76291.1|) | hypothetical protein HMPREF1125_1694 (gi|400369643|gb|EJP22640.1|) | hypothetical protein (gi|325978578|ref|YP_004288294.1|)
SRS018157_Baylor_scaffold_57904_2190_3368_+ SWF/SNF family helicase (gi|254304002|ref|ZP_04971360.1|) | type III restriction enzyme, res subunit superfamily (gi|294783586|ref|ZP_06748910.1|) | hypothetical protein HMPREF0401_01615 (gi|336419333|ref|ZP_08599597.1|) | protein, SNF2 family (gi|312901374|ref|ZP_07760654.1|) | hypothetical protein GCWU000282_01458 (gi|229824154|ref|ZP_04450223.1|) | Superfamily II DNA/RNA helicase, SNF2 family (gi|212638494|ref|YP_002315014.1|)
SRS018300_Baylor_scaffold_13290_17038_18618_- hypothetical protein HMPREF0401_01615 (gi|336419333|ref|ZP_08599597.1|) | type III restriction enzyme, res subunit superfamily (gi|294783586|ref|ZP_06748910.1|) | SWF/SNF family helicase (gi|254304002|ref|ZP_04971360.1|)
SRS018300_Baylor_scaffold_20940_27538_28899_- DEAD/DEAH box helicase (gi|282848865|ref|ZP_06258255.1|) | DNA or RNA helicases of superfamily II (gi|291531538|emb|CBK97123.1|) | hypothetical protein EUBSIR_00458 (gi|167749502|ref|ZP_02421629.1|) | hypothetical protein HMPREF9477_00926 (gi|331091445|ref|ZP_08340283.1|) | type III restriction enzyme, res subunit (gi|385694824|gb|EIG25408.1|) | hypothetical protein HMPREF9682_00792 (gi|355366083|gb|EHG13802.1|) | helicase C-terminal domain protein (gi|342833378|gb|EGU67659.1|) | DNA/RNA helicase (gi|255282237|ref|ZP_05346792.1|) | helicase, putative (gi|77405301|ref|ZP_00782397.1|)
SRS018300_Baylor_scaffold_55837_5868_7307_- DEAD box family helicase (gi|15674735|ref|NP_268909.1|) | DNA/RNA helicase (gi|94992062|ref|YP_600161.1|) | helicase C-terminal domain protein (gi|333771924|gb|EGL48821.1|) | helicase, putative (gi|77405301|ref|ZP_00782397.1|) | DEAD box family helicase, phage associated (gi|288904657|ref|YP_003429878.1|) | hypothetical protein HMPREF9682_00792 (gi|355366083|gb|EHG13802.1|) | type III restriction enzyme, res subunit (gi|385694824|gb|EIG25408.1|) | DEAD/DEAH box helicase (gi|312899701|ref|ZP_07759024.1|)
SRS018300_Baylor_scaffold_56090_9077_10660_- type III restriction enzyme, res subunit (gi|385694824|gb|EIG25408.1|) | helicase C-terminal domain protein (gi|342833378|gb|EGU67659.1|) | hypothetical protein HMPREF9682_00792 (gi|355366083|gb|EHG13802.1|) | DEAD box family helicase, phage associated (gi|288904657|ref|YP_003429878.1|) | helicase, putative (gi|77405301|ref|ZP_00782397.1|) | DEAD box family helicase (gi|15674735|ref|NP_268909.1|) | DNA/RNA helicase (gi|94992062|ref|YP_600161.1|) | DEAD/DEAH box helicase (gi|312899701|ref|ZP_07759024.1|)
SRS018329_Baylor_scaffold_5417_10753_15408_- Tn5253 SNF2-related: helicase (gi|194396911|ref|YP_002037980.1|) | SNF2-related protein (gi|386581919|ref|YP_006078323.1|) | type III restriction enzyme, res subunit (gi|353805170|gb|EHD85446.1|) | SNF2 family protein (gi|356995138|emb|CBZ42073.1|) | SNF2 family N-terminal domain protein (gi|342833776|gb|EGU68056.1|)
SRS018357_Baylor_scaffold_15630_1727_2716_+ N-6 DNA Methylase family protein (gi|262067751|ref|ZP_06027363.1|) | hypothetical protein FSAG_02183 (gi|340753121|ref|ZP_08689912.1|) | hypothetical protein PEPMIC_00720 (gi|160946761|ref|ZP_02093964.1|) | Type I restriction enzyme M protein (gi|307263060|ref|ZP_07544682.1|) | type I restriction enzyme EcoR124II M protein (gi|190149749|ref|YP_001968274.1|) | phage associated protein (gi|319776204|ref|YP_004138692.1|) | putative uncharacterised type i restriction-modification system related protein (gi|378696445|ref|YP_005178403.1|) | putative type I restriction enzyme-like protein (gi|341952861|gb|EGT79376.1|) | Type I restriction enzyme EcoR124II M protein (gi|229844486|ref|ZP_04464626.1|)
SRS018359_Baylor_scaffold_1768_799_1713_+ Type I restriction enzyme M protein (gi|307263060|ref|ZP_07544682.1|) | hypothetical protein EIKCOROL_00173 (gi|225023320|ref|ZP_03712512.1|) | type I restriction enzyme EcoR124II M protein (gi|190149749|ref|YP_001968274.1|) | putative type I restriction enzyme-like protein (gi|341951060|gb|EGT77641.1|) | Type I restriction enzyme EcoR124II M protein (gi|229844486|ref|ZP_04464626.1|) | phage associated protein (gi|319776204|ref|YP_004138692.1|) | hypothetical protein FSAG_02183 (gi|340753121|ref|ZP_08689912.1|) | Hypothetical protein GGE_1996 (gi|341952838|gb|EGT79355.1|) | N-6 DNA Methylase family protein (gi|262067751|ref|ZP_06027363.1|)
SRS018359_Baylor_scaffold_1768_1875_2273_+ type I restriction modification DNA specificity domain protein (gi|343524237|ref|ZP_08761195.1|) | type I restriction-modification system, S subunit (fragment) (gi|321310217|ref|YP_004192546.1|) | type I restriction enzyme specificity HsdS domain protein (gi|385859613|ref|YP_005906123.1|) | type I restriction-modification system subunit S (gi|374318149|ref|YP_005064648.1|) | type I restriction-modification system, S subunit (gi|321310223|ref|YP_004192552.1|) | restriction modification system DNA specificity subunit, partial (gi|388061642|gb|EIK84286.1|)
SRS018359_Baylor_scaffold_8200_7362_8113_- possible type I restriction enzyme M subunit (gi|145631143|ref|ZP_01786917.1|) | hypothetical protein (gi|386263766|ref|YP_005827259.1|) | type I restriction enzyme M subunit (gi|68248686|ref|YP_247798.1|) | hypothetical protein PARA_11690 (gi|345429745|ref|YP_004822863.1|) | putative type I restriction-modification system methyltransferase subunit (gi|378773946|ref|YP_005176189.1|) | putative membrane protein (gi|327412865|emb|CAX67872.1|)
SRS018359_Baylor_scaffold_8249_40_1110_- type I restriction enzyme R protein, N-terminal domain protein (gi|339456780|gb|EGP69362.1|) | prophage Lp2 protein 6 (gi|168483687|ref|ZP_02708639.1|) | hypothetical protein SPAR4_0014 (gi|379540763|gb|EHZ05934.1|) | type I restriction enzyme R family protein (gi|381320118|gb|EIC60794.1|) | type I restriction enzyme HsdR protein N-terminal domain protein (gi|313891084|ref|ZP_07824703.1|)
SRS018359.C1232006_3198_4124_+ hypothetical protein FSAG_02183 (gi|340753121|ref|ZP_08689912.1|) | hypothetical protein PEPMIC_00720 (gi|160946761|ref|ZP_02093964.1|) | N-6 DNA Methylase family protein (gi|262067751|ref|ZP_06027363.1|) | phage associated protein (gi|319776204|ref|YP_004138692.1|) | Type I restriction enzyme EcoR124II M protein (gi|229844486|ref|ZP_04464626.1|) | putative type I restriction enzyme-like protein (gi|341952861|gb|EGT79376.1|) | Hypothetical protein GGE_1996 (gi|341952838|gb|EGT79355.1|) | putative uncharacterised type i restriction-modification system related protein (gi|378696445|ref|YP_005178403.1|)
SRS018394_Baylor_scaffold_32196_7749_8651_- hypothetical protein FSAG_02183 (gi|340753121|ref|ZP_08689912.1|) | N-6 DNA Methylase family protein (gi|262067751|ref|ZP_06027363.1|) | hypothetical protein PEPMIC_00720 (gi|160946761|ref|ZP_02093964.1|) | hypothetical protein EIKCOROL_00173 (gi|225023320|ref|ZP_03712512.1|) | phage associated protein (gi|319776204|ref|YP_004138692.1|) | putative uncharacterised type i restriction-modification system related protein (gi|378696445|ref|YP_005178403.1|) | Type I restriction enzyme EcoR124II M protein (gi|229844486|ref|ZP_04464626.1|) | putative type I restriction enzyme-like protein (gi|341952861|gb|EGT79376.1|) | Hypothetical protein GGE_1996 (gi|341952838|gb|EGT79355.1|)
SRS018439_Baylor_scaffold_13763_680_1441_- hypothetical protein PARA_11690 (gi|345429745|ref|YP_004822863.1|) | type I restriction enzyme M subunit (gi|68248686|ref|YP_247798.1|) | possible type I restriction enzyme M subunit (gi|145631143|ref|ZP_01786917.1|) | hypothetical protein (gi|386263766|ref|YP_005827259.1|) | putative type I restriction-modification system methyltransferase subunit (gi|378773946|ref|YP_005176189.1|) | hypothetical protein plu1163 (gi|37525131|ref|NP_928475.1|) | phage integrase (gi|253990769|ref|YP_003042125.1|)
SRS018439_Baylor_scaffold_15815_22842_23831_- N-6 DNA Methylase family protein (gi|262067751|ref|ZP_06027363.1|) | hypothetical protein FSAG_02183 (gi|340753121|ref|ZP_08689912.1|) | hypothetical protein PEPMIC_00720 (gi|160946761|ref|ZP_02093964.1|) | Type I restriction enzyme M protein (gi|307263060|ref|ZP_07544682.1|) | type I restriction enzyme EcoR124II M protein (gi|190149749|ref|YP_001968274.1|) | putative uncharacterised type i restriction-modification system related protein (gi|378696445|ref|YP_005178403.1|) | phage associated protein (gi|319776204|ref|YP_004138692.1|) | Type I restriction enzyme EcoR124II M protein (gi|229844486|ref|ZP_04464626.1|) | putative type I restriction enzyme-like protein (gi|341952861|gb|EGT79376.1|)
SRS018439_Baylor_scaffold_43401_3692_4693_+ hypothetical protein CGSSp6BS73_08219 (gi|148990194|ref|ZP_01821425.1|) | hypothetical protein CGSSp9BS68_09302 (gi|148993430|ref|ZP_01822947.1|) | type III restriction enzyme, res subunit (gi|395585115|gb|EJG45506.1|) | hypothetical protein phiPH15_gp18 (gi|190151433|ref|YP_001974344.1|) | putative helicase (gi|330832270|ref|YP_004401095.1|)
SRS018573_WUGC_scaffold_17137_15244_16824_+ DEAD box family helicase (gi|56694884|ref|YP_164394.1|) | hypothetical protein HMPREF9682_00792 (gi|355366083|gb|EHG13802.1|) | helicase C-terminal domain protein (gi|342833378|gb|EGU67659.1|) | type III restriction enzyme, res subunit (gi|385694824|gb|EIG25408.1|) | DNA/RNA helicase (gi|167462158|ref|ZP_02327247.1|) | helicase, putative (gi|77405301|ref|ZP_00782397.1|) | DEAD/DEAH box helicase (gi|312899701|ref|ZP_07759024.1|) | DEAD box family helicase, phage associated (gi|288904657|ref|YP_003429878.1|)
SRS018591_WUGC_scaffold_19410_17605_18579_- hypothetical protein FSAG_02183 (gi|340753121|ref|ZP_08689912.1|) | N-6 DNA Methylase family protein (gi|262067751|ref|ZP_06027363.1|) | hypothetical protein PEPMIC_00720 (gi|160946761|ref|ZP_02093964.1|) | phage associated protein (gi|319776204|ref|YP_004138692.1|) | putative uncharacterised type i restriction-modification system related protein (gi|378696445|ref|YP_005178403.1|) | putative type I restriction enzyme-like protein (gi|341951060|gb|EGT77641.1|) | Type I restriction enzyme EcoR124II M protein (gi|229844486|ref|ZP_04464626.1|) | Hypothetical protein GGE_1996 (gi|341952838|gb|EGT79355.1|) | Type I restriction enzyme M protein (gi|307263060|ref|ZP_07544682.1|)
SRS018591_WUGC_scaffold_21885_156529_160248_- type II restriction enzyme, methylase subunit (gi|310658341|ref|YP_003936062.1|) | type II site-specific deoxyribonuclease (gi|315651039|ref|ZP_07904074.1|) | restriction enzyme (gi|302387135|ref|YP_003822957.1|)
SRS018591_WUGC_scaffold_39237_1_408_+ 3D domain protein (gi|169347006|ref|ZP_02865948.1|) | hsdM gene product (gi|148378678|ref|YP_001253219.1|) | type I restriction-modification system,DNA-methyltransferase subunit M (gi|387816957|ref|YP_005677301.1|) | putative type I restriction-modification system, M subunit (gi|168183359|ref|ZP_02618023.1|) | N-6 DNA methylase (gi|359414928|ref|ZP_09207393.1|) | hypothetical protein CLOBAR_01017 (gi|164687376|ref|ZP_02211404.1|) | type I restriction enzyme M subunit (gi|168178056|ref|ZP_02612720.1|) | type I restriction modification system M subunit (gi|226947934|ref|YP_002803025.1|)
SRS018591_WUGC_scaffold_39237_5098_8445_+ hsdR gene product (gi|148378682|ref|YP_001253223.1|) | hypothetical protein HMPREF1015_02937 (gi|365156631|ref|ZP_09352934.1|) | type I restriction-modification system R subunit (gi|375007233|ref|YP_004980865.1|) | type I site-specific restriction-modification system, R (restriction) subunit, helicase (gi|383365673|gb|EID42966.1|) | putative type I restriction-modification system, R subunit (gi|168183367|ref|ZP_02618031.1|) | type III restriction enzyme, res subunit family (gi|169347022|ref|ZP_02865964.1|) | hypothetical protein CLOBAR_01012 (gi|164687371|ref|ZP_02211399.1|)
SRS018591_WUGC_scaffold_40744_27328_29103_+ hypothetical protein STRUR_0695 (gi|357639392|ref|ZP_09137265.1|) | hypothetical protein (gi|310828498|ref|YP_003960855.1|) | hypothetical protein BLLJ_0992 (gi|322691181|ref|YP_004220751.1|) | hypothetical protein HMPREF9467_05168 (gi|357057195|ref|ZP_09118196.1|) | restriction enzyme alpha subunit (gi|322513898|ref|ZP_08066976.1|) | hypothetical protein STRCR_0994 (gi|357236825|ref|ZP_09124168.1|) | hypothetical protein HMPREF1052_0275 (gi|387769540|ref|ZP_10125803.1|) | hypothetical protein STRCR_0910 (gi|357237390|ref|ZP_09124733.1|) | putative restriction enzyme alpha subunit (gi|169347027|ref|ZP_02865969.1|) | conserved hypothetical protein (gi|282882738|ref|ZP_06291345.1|)
SRS018591_WUGC_scaffold_40744_29213_30157_+ hypothetical protein HMPREF0027_0727 (gi|322513897|ref|ZP_08066975.1|) | conserved hypothetical protein (gi|303237588|ref|ZP_07324150.1|) | type I restriction modification DNA specificity domain protein (gi|343390663|gb|EGV03243.1|) | type IIS restriction enzyme protein (gi|219872011|ref|YP_002476386.1|)
SRS018665_WUGC_scaffold_45206_12_956_+ type III restriction protein (gi|340753334|ref|ZP_08690120.1|) | type I restriction enzyme EcoKI R protein (gi|262066434|ref|ZP_06026046.1|) | PF12082 domain protein (gi|386902281|gb|EIJ67123.1|) | type I restriction enzyme EcoKI subunit R (gi|317058756|ref|ZP_07923241.1|) | type-1 restriction-modification system, restriction protein, deoxyribonuclease (gi|383366216|gb|EID43507.1|) | hsdR gene product (gi|138894433|ref|YP_001124886.1|) | type I site-specific deoxyribonuclease (gi|336236346|ref|YP_004588962.1|)
SRS018739_WUGC_scaffold_52215_43973_47131_+ type I site-specific deoxyribonuclease, HsdR family (gi|325911565|ref|ZP_08173973.1|) | type I restriction enzyme R protein (gi|294782729|ref|ZP_06748055.1|)
SRS018739_WUGC_scaffold_52215_47134_48786_+ putative type I restriction-modification system, M subunit (gi|294809017|ref|ZP_06767739.1|) | putative modification protein of type I restriction-modification system (gi|375357491|ref|YP_005110263.1|) | hypothetical protein BACSTE_00224 (gi|167761881|ref|ZP_02434008.1|) | type I restriction-modification system, M subunit (gi|392623898|gb|EIY17996.1|) | Type I restriction-modification system methyltransferase subunit (gi|295087099|emb|CBK68622.1|) | type I restriction enzyme M protein (gi|299144864|ref|ZP_07037932.1|)
SRS018739_WUGC_scaffold_52215_51206_52483_+ hypothetical protein HMPREF1061_03338 (gi|392623901|gb|EIY17999.1|) | hypothetical protein HMPREF9138_02379 (gi|357044224|ref|ZP_09105907.1|) | type I restriction modification DNA specificity domain protein (gi|294647359|ref|ZP_06724952.1|) | hypothetical protein BACSTE_00226 (gi|167761883|ref|ZP_02434010.1|) | putative type I restriction enzyme S protein (gi|299144867|ref|ZP_07037935.1|)
SRS018739_WUGC_scaffold_52215_54100_54737_- phosphoribosylformylglycinamidine synthase (gi|257413933|ref|ZP_04744714.2|) | restriction endonuclease S subunit (gi|390947057|ref|YP_006410817.1|) | putative type I restriction-modification enzyme, S subunit (gi|355370897|gb|EHG18272.1|) | putative type I restriction modification DNA specificity domain protein (gi|291460947|ref|ZP_06026048.2|) | conserved hypothetical protein (gi|315651215|ref|ZP_07904245.1|) | putative restriction modification system DNA specificity subunit (gi|293401666|ref|ZP_06645808.1|) | putative type I restriction enzyme EcoAI specificity protein (gi|281421788|ref|ZP_06252787.1|) | type I restriction-modification system, S subunit (gi|257458639|ref|ZP_05623773.1|) | type I restriction modification DNA specificity domain protein (gi|333601688|gb|EGL13128.1|) | hypothetical protein GCWU000182_01378 (gi|229826014|ref|ZP_04452083.1|)
SRS018791_WUGC_scaffold_47557_1447_2430_+ hypothetical protein phiPH15_gp18 (gi|190151433|ref|YP_001974344.1|) | hypothetical protein CGSSp6BS73_08219 (gi|148990194|ref|ZP_01821425.1|) | hypothetical protein CGSSp9BS68_09302 (gi|148993430|ref|ZP_01822947.1|) | type III restriction enzyme, res subunit (gi|395898981|gb|EJH09925.1|) | putative helicase (gi|330832270|ref|YP_004401095.1|)
SRS018791_WUGC_scaffold_47557_7839_8663_+ Type I restriction enzyme M protein (gi|307263060|ref|ZP_07544682.1|) | type I restriction enzyme EcoR124II M protein (gi|190149749|ref|YP_001968274.1|) | hypothetical protein EIKCOROL_00173 (gi|225023320|ref|ZP_03712512.1|) | hypothetical protein FSAG_02183 (gi|340753121|ref|ZP_08689912.1|) | N-6 DNA Methylase family protein (gi|262067751|ref|ZP_06027363.1|) | putative type I restriction enzyme-like protein (gi|341951060|gb|EGT77641.1|) | Type I restriction enzyme EcoR124II M protein (gi|229844486|ref|ZP_04464626.1|) | phage associated protein (gi|319776204|ref|YP_004138692.1|) | Hypothetical protein GGE_1996 (gi|341952838|gb|EGT79355.1|)
SRS018791.C2313235_753_1679_- hypothetical protein PEPMIC_00720 (gi|160946761|ref|ZP_02093964.1|) | phage associated protein (gi|319776204|ref|YP_004138692.1|) | hypothetical protein FSAG_02183 (gi|340753121|ref|ZP_08689912.1|) | N-6 DNA Methylase family protein (gi|262067751|ref|ZP_06027363.1|) | Type I restriction enzyme EcoR124II M protein (gi|229844486|ref|ZP_04464626.1|) | putative type I restriction enzyme-like protein (gi|341951060|gb|EGT77641.1|) | putative uncharacterised type i restriction-modification system related protein (gi|378696445|ref|YP_005178403.1|) | Hypothetical protein GGE_1996 (gi|341952838|gb|EGT79355.1|) | Type I restriction enzyme M protein (gi|307263060|ref|ZP_07544682.1|)
SRS018969.C2946748_415_1189_- hypothetical protein FSAG_02183 (gi|340753121|ref|ZP_08689912.1|) | N-6 DNA Methylase family protein (gi|262067751|ref|ZP_06027363.1|) | hypothetical protein PEPMIC_00720 (gi|160946761|ref|ZP_02093964.1|) | type I restriction enzyme EcoR124II M protein (gi|190149749|ref|YP_001968274.1|) | Type I restriction enzyme M protein (gi|307263060|ref|ZP_07544682.1|) | phage associated protein (gi|319776204|ref|YP_004138692.1|) | Hypothetical protein GGE_1996 (gi|341952838|gb|EGT79355.1|) | Type I restriction enzyme EcoR124II M protein (gi|229844486|ref|ZP_04464626.1|) | putative type I restriction enzyme-like protein (gi|341952861|gb|EGT79376.1|) | putative uncharacterised type i restriction-modification system related protein (gi|378696445|ref|YP_005178403.1|)
SRS018971_WUGC_scaffold_11529_3126_3449_- type I restriction-modification system, S subunit (fragment) (gi|321310217|ref|YP_004192546.1|) | type I restriction enzyme specificity HsdS domain protein (gi|385859613|ref|YP_005906123.1|) | type I restriction-modification system subunit S (gi|374318149|ref|YP_005064648.1|) | type I restriction modification DNA specificity domain protein (gi|383187574|gb|EIC80018.1|) | type I restriction-modification system, S subunit (gi|321310223|ref|YP_004192552.1|) | restriction modification system DNA specificity domain protein (gi|289422992|ref|ZP_06424812.1|)
SRS018971_WUGC_scaffold_11529_3662_4570_- Type I restriction enzyme M protein (gi|307263060|ref|ZP_07544682.1|) | hypothetical protein EIKCOROL_00173 (gi|225023320|ref|ZP_03712512.1|) | type I restriction enzyme EcoR124II M protein (gi|190149749|ref|YP_001968274.1|) | putative type I restriction enzyme-like protein (gi|341951060|gb|EGT77641.1|) | Type I restriction enzyme EcoR124II M protein (gi|229844486|ref|ZP_04464626.1|) | phage associated protein (gi|319776204|ref|YP_004138692.1|) | Hypothetical protein GGE_1996 (gi|341952838|gb|EGT79355.1|) | hypothetical protein FSAG_02183 (gi|340753121|ref|ZP_08689912.1|) | putative uncharacterised type i restriction-modification system related protein (gi|378696445|ref|YP_005178403.1|)
SRS019022_WUGC_scaffold_8061_4184_5167_- hypothetical protein CGSSp6BS73_08219 (gi|148990194|ref|ZP_01821425.1|) | hypothetical protein phiPH15_gp18 (gi|190151433|ref|YP_001974344.1|) | hypothetical protein CGSSp9BS68_09302 (gi|148993430|ref|ZP_01822947.1|) | type III restriction enzyme, res subunit (gi|395898981|gb|EJH09925.1|) | putative helicase (gi|330832270|ref|YP_004401095.1|)
SRS019022_WUGC_scaffold_37515_1895_2335_- type I restriction modification DNA specificity domain protein (gi|335048660|ref|ZP_08541680.1|) | hypothetical protein HMPREF1017_02581 (gi|336415130|ref|ZP_08595473.1|) | type I restriction system specificity protein (gi|21674692|ref|NP_662757.1|) | restriction modification system DNA specificity domain-containing protein (gi|386315546|ref|YP_006011711.1|) | type I restriction enzyme specificity HsdS domain protein (gi|385859619|ref|YP_005906129.1|) | type I restriction-modification system, S subunit (gi|321310223|ref|YP_004192552.1|)
SRS019022_WUGC_scaffold_37515_2362_3279_- Type I restriction enzyme M protein (gi|307263060|ref|ZP_07544682.1|) | type I restriction enzyme EcoR124II M protein (gi|190149749|ref|YP_001968274.1|) | hypothetical protein EIKCOROL_00173 (gi|225023320|ref|ZP_03712512.1|) | phage associated protein (gi|319776204|ref|YP_004138692.1|) | putative type I restriction enzyme-like protein (gi|341951060|gb|EGT77641.1|) | Type I restriction enzyme EcoR124II M protein (gi|229844486|ref|ZP_04464626.1|) | Hypothetical protein GGE_1996 (gi|341952838|gb|EGT79355.1|) | hypothetical protein FSAG_02183 (gi|340753121|ref|ZP_08689912.1|) | putative uncharacterised type i restriction-modification system related protein (gi|378696445|ref|YP_005178403.1|)
SRS019022_WUGC_scaffold_40151_7613_8977_+ hypothetical protein CGSSp9BS68_09302 (gi|148993430|ref|ZP_01822947.1|) | type III restriction enzyme, res subunit (gi|395585115|gb|EJG45506.1|) | hypothetical protein CGSSp6BS73_08219 (gi|148990194|ref|ZP_01821425.1|)
SRS019022_WUGC_scaffold_63919_14563_15798_- hypothetical protein CGSSp9BS68_09302 (gi|148993430|ref|ZP_01822947.1|) | type III restriction enzyme, res subunit (gi|395585115|gb|EJG45506.1|) | hypothetical protein CGSSp6BS73_08219 (gi|148990194|ref|ZP_01821425.1|)
SRS019026.C2005849_7205_8338_+ hypothetical protein CGSSp6BS73_08219 (gi|148990194|ref|ZP_01821425.1|) | hypothetical protein CGSSp9BS68_09302 (gi|148993430|ref|ZP_01822947.1|) | type III restriction enzyme, res subunit (gi|395585115|gb|EJG45506.1|) | hypothetical protein phiPH15_gp18 (gi|190151433|ref|YP_001974344.1|) | putative helicase (gi|330832270|ref|YP_004401095.1|)
SRS019026.C2006009_22292_23962_+ DNA or RNA helicase of superfamily II (gi|262067840|ref|ZP_06027452.1|) | hypothetical protein HMPREF9466_01623 (gi|373113365|ref|ZP_09527590.1|) | hypothetical protein N47_B19570 (gi|308272205|emb|CBX28811.1|) | DEAD/DEAH box helicase (gi|301059569|ref|ZP_07200481.1|) | ATP-dependent DEAD/DEAH box helicase (gi|224369150|ref|YP_002603314.1|) | type III restriction enzyme, res subunit (gi|156937768|ref|YP_001435564.1|) | hypothetical protein LJ0037 (gi|42518123|ref|NP_964053.1|) | DNA/RNA helicase (gi|357404542|ref|YP_004916466.1|) | phage DEAD box family helicase (gi|58336408|ref|YP_192993.1|)
SRS019027_WUGC_scaffold_20753_12858_14066_+ SWF/SNF family helicase (gi|254304002|ref|ZP_04971360.1|) | type III restriction enzyme, res subunit superfamily (gi|294783586|ref|ZP_06748910.1|) | hypothetical protein HMPREF0401_01615 (gi|336419333|ref|ZP_08599597.1|) | hypothetical protein GCWU000282_01458 (gi|229824154|ref|ZP_04450223.1|) | helicase C-terminal domain protein (gi|313885386|ref|ZP_07819136.1|) | Superfamily II DNA/RNA helicase, SNF2 family (gi|212638494|ref|YP_002315014.1|) | protein, SNF2 family (gi|312901374|ref|ZP_07760654.1|) | phage helicase (gi|90961729|ref|YP_535645.1|)
SRS019028_WUGC_scaffold_5662_5389_6594_+ hypothetical protein HMPREF0401_01615 (gi|336419333|ref|ZP_08599597.1|) | SWF/SNF family helicase (gi|254304002|ref|ZP_04971360.1|) | type III restriction enzyme, res subunit superfamily (gi|294783586|ref|ZP_06748910.1|) | hypothetical protein GCWU000282_01458 (gi|229824154|ref|ZP_04450223.1|) | protein, SNF2 family (gi|312901374|ref|ZP_07760654.1|) | helicase C-terminal domain protein (gi|313885386|ref|ZP_07819136.1|)
SRS019045_WUGC_scaffold_15733_6598_7512_+ type II restriction endonuclease (gi|290580992|ref|YP_003485384.1|) | putative type II restriction endonuclease (gi|5420083|emb|CAB46542.1|) | type II restriction enzyme LlaDCHI (gi|327470498|gb|EGF15954.1|) | DpmII restriction endonuclease (gi|312869232|ref|ZP_07729404.1|)
SRS019045_WUGC_scaffold_23760_16858_17844_+ hypothetical protein FSAG_02183 (gi|340753121|ref|ZP_08689912.1|) | N-6 DNA Methylase family protein (gi|262067751|ref|ZP_06027363.1|) | hypothetical protein PEPMIC_00720 (gi|160946761|ref|ZP_02093964.1|) | Type I restriction enzyme M protein (gi|307263060|ref|ZP_07544682.1|) | type I restriction enzyme EcoR124II M protein (gi|190149749|ref|YP_001968274.1|) | phage associated protein (gi|319776204|ref|YP_004138692.1|) | putative uncharacterised type i restriction-modification system related protein (gi|378696445|ref|YP_005178403.1|) | putative type I restriction enzyme-like protein (gi|341952861|gb|EGT79376.1|) | Type I restriction enzyme EcoR124II M protein (gi|229844486|ref|ZP_04464626.1|) | Hypothetical protein GGE_1996 (gi|341952838|gb|EGT79355.1|)
SRS019045_WUGC_scaffold_54374_18996_20360_- hypothetical protein CGSSp9BS68_09302 (gi|148993430|ref|ZP_01822947.1|) | type III restriction enzyme, res subunit (gi|395585115|gb|EJG45506.1|) | hypothetical protein CGSSp6BS73_08219 (gi|148990194|ref|ZP_01821425.1|)
SRS019045_WUGC_scaffold_54568_1_701_- helicase C-terminal domain protein (gi|342833378|gb|EGU67659.1|) | hypothetical protein HMPREF9682_00792 (gi|355366083|gb|EHG13802.1|) | type III restriction enzyme, res subunit (gi|385694824|gb|EIG25408.1|) | DEAD box family helicase, phage associated (gi|288904657|ref|YP_003429878.1|) | DNA/RNA helicase (gi|94992062|ref|YP_600161.1|) | DEAD box family helicase (gi|15674735|ref|NP_268909.1|) | helicase, putative (gi|77405301|ref|ZP_00782397.1|) | DEAD/DEAH box helicase (gi|312899701|ref|ZP_07759024.1|)
SRS019073.C2523696_143_1066_+ phage associated protein (gi|319776204|ref|YP_004138692.1|) | putative uncharacterised type i restriction-modification system related protein (gi|378696445|ref|YP_005178403.1|) | Type I restriction enzyme EcoR124II M protein (gi|229844486|ref|ZP_04464626.1|) | Hypothetical protein GGE_1996 (gi|341952838|gb|EGT79355.1|) | putative type I restriction enzyme-like protein (gi|341952861|gb|EGT79376.1|) | Type I restriction enzyme M protein (gi|307263060|ref|ZP_07544682.1|) | type I restriction enzyme EcoR124II M protein (gi|190149749|ref|YP_001968274.1|) | putative phage associated protein (gi|385336399|ref|YP_005890346.1|)
SRS019077_WUGC_scaffold_18395_7610_7981_+ hypothetical protein EUBHAL_02003 (gi|225027744|ref|ZP_03716936.1|) | hypothetical protein HMPREF0995_05456 (gi|373120564|ref|ZP_09534620.1|) | hypothetical protein CY0110_00120 (gi|126657317|ref|ZP_01728476.1|) | putative endonuclease (gi|350270372|ref|YP_004881680.1|) | hypothetical protein MCCL_0942 (gi|222151191|ref|YP_002560345.1|) | type I restriction enzyme HsdR protein (gi|329954213|ref|ZP_08295307.1|) | type I restriction enzyme HsdR protein N-terminal domain protein (gi|313891084|ref|ZP_07824703.1|) | Restriction endonuclease, type I, EcoRI, R subunit/Type III (gi|374380770|ref|ZP_09638359.1|) | hypothetical protein PG1591 (gi|34541242|ref|NP_905721.1|) | hypothetical protein PCC8801_4251 (gi|218248960|ref|YP_002374331.1|)
SRS019077_WUGC_scaffold_18395_7993_8122_+ prophage Lp2 protein 6 (gi|323344850|ref|ZP_08085074.1|) | hypothetical protein BACCOP_01115 (gi|189460474|ref|ZP_03009259.1|) | hypothetical protein GM18_1322 (gi|322418843|ref|YP_004198066.1|) | type I restriction enzyme HsdR protein (gi|329954213|ref|ZP_08295307.1|) | type I restriction enzyme R protein N-terminal domain protein (gi|400367310|gb|EJP20327.1|) | hypothetical protein HMPREF9456_02182 (gi|333378860|ref|ZP_08470587.1|) | hypothetical protein PG1591 (gi|34541242|ref|NP_905721.1|)
SRS019120.C1351364_6250_7833_+ hypothetical protein HMPREF9682_00792 (gi|355366083|gb|EHG13802.1|) | helicase C-terminal domain protein (gi|342833378|gb|EGU67659.1|) | type III restriction enzyme, res subunit (gi|385694824|gb|EIG25408.1|) | DEAD box family helicase, phage associated (gi|288904657|ref|YP_003429878.1|) | helicase, putative (gi|77405301|ref|ZP_00782397.1|) | DNA/RNA helicase (gi|94992062|ref|YP_600161.1|) | DEAD box family helicase (gi|15674735|ref|NP_268909.1|) | DEAD/DEAH box helicase (gi|312899701|ref|ZP_07759024.1|)
SRS019122.C5923748_4751_5617_+ hypothetical protein CGSSp6BS73_08219 (gi|148990194|ref|ZP_01821425.1|) | hypothetical protein CGSSp9BS68_09302 (gi|148993430|ref|ZP_01822947.1|) | type III restriction enzyme, res subunit (gi|395898981|gb|EJH09925.1|) | hypothetical protein phiPH15_gp18 (gi|190151433|ref|YP_001974344.1|) | putative helicase (gi|119953764|ref|YP_950569.1|)
SRS019124.C1407943_176_1018_- putative type I restriction enzyme-like protein (gi|341951060|gb|EGT77641.1|) | Hypothetical protein GGE_1996 (gi|341952838|gb|EGT79355.1|) | Type I restriction enzyme EcoR124II M protein (gi|229844486|ref|ZP_04464626.1|) | phage associated protein (gi|319776204|ref|YP_004138692.1|) | putative uncharacterised type i restriction-modification system related protein (gi|378696445|ref|YP_005178403.1|) | type I restriction enzyme EcoR124II M protein (gi|190149749|ref|YP_001968274.1|) | Type I restriction enzyme M protein (gi|307263060|ref|ZP_07544682.1|) | putative phage associated protein (gi|385336399|ref|YP_005890346.1|)
SRS019126_WUGC_scaffold_655_25394_25975_- hypothetical protein PEPMIC_00720 (gi|160946761|ref|ZP_02093964.1|) | N-6 DNA Methylase family protein (gi|262067751|ref|ZP_06027363.1|) | hypothetical protein FSAG_02183 (gi|340753121|ref|ZP_08689912.1|) | type I restriction enzyme EcoR124II M protein (gi|190149749|ref|YP_001968274.1|) | Type I restriction enzyme M protein (gi|307263060|ref|ZP_07544682.1|) | putative type I restriction enzyme-like protein (gi|341952861|gb|EGT79376.1|) | Hypothetical protein GGE_1996 (gi|341952838|gb|EGT79355.1|) | Type I restriction enzyme EcoR124II M protein (gi|229844486|ref|ZP_04464626.1|) | phage associated protein (gi|319776204|ref|YP_004138692.1|) | putative uncharacterised type i restriction-modification system related protein (gi|378696445|ref|YP_005178403.1|)
SRS019126_WUGC_scaffold_39303_3535_8901_+ type III restriction enzyme, res subunit (gi|332523009|ref|ZP_08399261.1|) | SNF2 family N-terminal domain protein (gi|339458068|gb|EGP70618.1|) | SNF2-related helicase (gi|157419748|gb|ABV55437.1|) | SNF2 family protein (gi|182684275|ref|YP_001836022.1|) | Tn5253 SNF2-related: helicase (gi|194396911|ref|YP_002037980.1|)
SRS019126_WUGC_scaffold_41867_3639_5222_- helicase C-terminal domain protein (gi|333771924|gb|EGL48821.1|) | DEAD box family helicase (gi|15674735|ref|NP_268909.1|) | DNA/RNA helicase (gi|94992062|ref|YP_600161.1|) | helicase, putative (gi|77405301|ref|ZP_00782397.1|) | DEAD box family helicase, phage associated (gi|288904657|ref|YP_003429878.1|) | hypothetical protein HMPREF9682_00792 (gi|355366083|gb|EHG13802.1|) | type III restriction enzyme, res subunit (gi|385694824|gb|EIG25408.1|) | DEAD/DEAH box helicase (gi|312899701|ref|ZP_07759024.1|)
SRS019219_WUGC_scaffold_27480_13006_14589_+ type III restriction enzyme, res subunit (gi|385694824|gb|EIG25408.1|) | hypothetical protein HMPREF9682_00792 (gi|355366083|gb|EHG13802.1|) | helicase C-terminal domain protein (gi|342833378|gb|EGU67659.1|) | DEAD box family helicase, phage associated (gi|288904657|ref|YP_003429878.1|) | helicase, putative (gi|77405301|ref|ZP_00782397.1|) | DNA/RNA helicase (gi|94992062|ref|YP_600161.1|) | DEAD box family helicase (gi|15674735|ref|NP_268909.1|) | DEAD/DEAH box helicase (gi|312899701|ref|ZP_07759024.1|)
SRS019219_WUGC_scaffold_66328_2250_3095_- putative type I restriction enzyme-like protein (gi|341952861|gb|EGT79376.1|) | Type I restriction enzyme EcoR124II M protein (gi|229844486|ref|ZP_04464626.1|) | phage associated protein (gi|319776204|ref|YP_004138692.1|) | Hypothetical protein GGE_1996 (gi|341952838|gb|EGT79355.1|) | putative uncharacterised type i restriction-modification system related protein (gi|378696445|ref|YP_005178403.1|) | type I restriction enzyme EcoR124II M protein (gi|190149749|ref|YP_001968274.1|) | Type I restriction enzyme M protein (gi|307263060|ref|ZP_07544682.1|)
SRS019327_WUGC_scaffold_3703_1848_3398_- putative DNA helicase (gi|393764682|ref|ZP_10353286.1|) | possible DNA helicase (gi|66392086|ref|YP_239310.1|) | type III restriction enzyme, res subunit (gi|325478705|gb|EGC81816.1|) | SNF2 domain protein (gi|297587094|ref|ZP_06945739.1|)
SRS019327_WUGC_scaffold_4210_12759_13673_+ Type I restriction enzyme M protein (gi|307263060|ref|ZP_07544682.1|) | type I restriction enzyme EcoR124II M protein (gi|190149749|ref|YP_001968274.1|) | hypothetical protein EIKCOROL_00173 (gi|225023320|ref|ZP_03712512.1|) | putative type I restriction enzyme-like protein (gi|341951060|gb|EGT77641.1|) | Type I restriction enzyme EcoR124II M protein (gi|229844486|ref|ZP_04464626.1|) | phage associated protein (gi|319776204|ref|YP_004138692.1|) | Hypothetical protein GGE_1996 (gi|341952838|gb|EGT79355.1|) | putative uncharacterised type i restriction-modification system related protein (gi|378696445|ref|YP_005178403.1|) | hypothetical protein FSAG_02183 (gi|340753121|ref|ZP_08689912.1|)
SRS019327_WUGC_scaffold_5574_29404_30999_- hypothetical protein HMPREF0401_01615 (gi|336419333|ref|ZP_08599597.1|) | type III restriction enzyme, res subunit superfamily (gi|294783586|ref|ZP_06748910.1|) | SWF/SNF family helicase (gi|254304002|ref|ZP_04971360.1|)
SRS019327_WUGC_scaffold_47760_4883_6478_+ hypothetical protein HMPREF9682_00792 (gi|355366083|gb|EHG13802.1|) | DEAD/DEAH box helicase (gi|312899701|ref|ZP_07759024.1|) | DEAD box family helicase (gi|257080658|ref|ZP_05575019.1|) | helicase, putative (gi|77405301|ref|ZP_00782397.1|) | type III restriction enzyme, res subunit (gi|385694824|gb|EIG25408.1|) | helicase C-terminal domain protein (gi|342833378|gb|EGU67659.1|)
SRS019327_WUGC_scaffold_61113_7062_7696_- type III restriction enzyme, res subunit superfamily (gi|294783586|ref|ZP_06748910.1|) | SWF/SNF family helicase (gi|254304002|ref|ZP_04971360.1|) | hypothetical protein HMPREF0401_01615 (gi|336419333|ref|ZP_08599597.1|) | protein, SNF2 family (gi|312901374|ref|ZP_07760654.1|) | helicase C-terminal domain protein (gi|313885386|ref|ZP_07819136.1|) | hypothetical protein GCWU000282_01458 (gi|229824154|ref|ZP_04450223.1|) | Superfamily II DNA/RNA helicase, SNF2 family (gi|212638494|ref|YP_002315014.1|) | phage helicase (gi|90961729|ref|YP_535645.1|)
SRS019327_WUGC_scaffold_62017_21882_23300_- hypothetical protein BACUNI_02657 (gi|160890217|ref|ZP_02071220.1|) | type I restriction enzyme HsdR protein N-terminal domain protein (gi|294778749|ref|ZP_06744168.1|) | hypothetical protein HMPREF1063_04052 (gi|392626274|gb|EIY20321.1|) | hypothetical protein HMPREF1065_00436 (gi|392648380|gb|EIY42070.1|) | hypothetical protein HMPREF1018_03712 (gi|336411226|ref|ZP_08591694.1|) | hypothetical protein BSFG_03841 (gi|345517536|ref|ZP_08797005.1|) | Restriction endonuclease, type I, EcoRI, R subunit/Type III (gi|336399084|ref|ZP_08579884.1|) | conserved hypothetical protein (gi|228472832|ref|ZP_04057590.1|) | type I restriction enzyme R protein N-terminal domain protein (gi|394752888|gb|EJF36505.1|)
SRS019327_WUGC_scaffold_66784_31603_32868_- SNF2 domain-containing protein (gi|226949727|ref|YP_002804818.1|) | DEAD/DEAH box helicase (gi|357543444|gb|EHJ25465.1|) | SNF2-related protein (gi|255306562|ref|ZP_05350733.1|) | type III restriction enzyme, res subunit (gi|357545744|gb|EHJ27709.1|) | hypothetical protein SPTP3102_gp41 (gi|156603990|ref|YP_001429936.1|) | SNF2-like protein (gi|220930418|ref|YP_002507327.1|) | SNF2 domain protein (gi|217965845|ref|YP_002351523.1|)
SRS019327_WUGC_scaffold_67700_7054_7881_+ hypothetical protein PEPMIC_00720 (gi|160946761|ref|ZP_02093964.1|) | N-6 DNA Methylase family protein (gi|262067751|ref|ZP_06027363.1|) | hypothetical protein FSAG_02183 (gi|340753121|ref|ZP_08689912.1|) | Type I restriction enzyme M protein (gi|307263060|ref|ZP_07544682.1|) | type I restriction enzyme EcoR124II M protein (gi|190149749|ref|YP_001968274.1|) | putative type I restriction enzyme-like protein (gi|341952861|gb|EGT79376.1|) | Type I restriction enzyme EcoR124II M protein (gi|229844486|ref|ZP_04464626.1|) | Hypothetical protein GGE_1996 (gi|341952838|gb|EGT79355.1|) | phage associated protein (gi|319776204|ref|YP_004138692.1|)
SRS019327_WUGC_scaffold_71194_17420_18373_+ type II restriction enzyme HaeIII (gi|288801980|ref|ZP_06407421.1|) | DNA mismatch endonuclease Vsr (gi|293371779|ref|ZP_06618189.1|) | type-2 restriction enzyme HaeIII (gi|265751238|ref|ZP_06087301.1|) | type II site-specific deoxyribonuclease (gi|325298661|ref|YP_004258578.1|) | hypothetical protein PEPMIC_01414 (gi|160947480|ref|ZP_02094647.1|) | hypothetical protein HMPREF9682_00126 (gi|355367008|gb|EHG14721.1|) | HaeIII restriction endonuclease (gi|315222618|ref|ZP_07864507.1|) | type II restriction enzyme HaeIII (endonuclease HaeIII) (gi|256545596|ref|ZP_05472955.1|)
SRS019327.C2809361_1_460_- SWF/SNF family helicase (gi|254304002|ref|ZP_04971360.1|) | type III restriction enzyme, res subunit superfamily (gi|294783586|ref|ZP_06748910.1|) | hypothetical protein HMPREF0401_01615 (gi|336419333|ref|ZP_08599597.1|) | Superfamily II DNA/RNA helicase, SNF2 family (gi|212638494|ref|YP_002315014.1|) | hypothetical protein GCWU000282_01458 (gi|229824154|ref|ZP_04450223.1|) | protein, SNF2 family (gi|312901374|ref|ZP_07760654.1|)
SRS019333_WUGC_scaffold_1525_67738_69288_+ type I restriction-modification system DNA-methyltransferase (gi|315634370|ref|ZP_07889657.1|) | putative type I restriction-modification system methyltransferase subunit (gi|347815227|gb|EGY31867.1|) | type I restriction-modification system, M subunit (gi|260582434|ref|ZP_05850226.1|) | Type I restriction enzyme EcoprrI M protein (gi|341956761|gb|EGT83177.1|)
SRS019333_WUGC_scaffold_1525_71962_75057_+ HsdR family type I site-specific deoxyribonuclease (gi|387791135|ref|YP_006256200.1|) | type I site-specific deoxyribonuclease, HsdR family (gi|373469038|ref|ZP_09560255.1|) | type I site-specific deoxyribonuclease (gi|383311296|ref|YP_005364106.1|) | type I site-specific deoxyribonuclease, HsdR subunit (gi|374673552|dbj|BAL51443.1|) | type I restriction-modification system, restriction subunit R (gi|381189322|ref|ZP_09896871.1|) | type I restriction enzyme EcoR124II R protein (gi|371605908|gb|EHN94515.1|) | putative type I restriction-modification system (gi|359755998|gb|EHK90158.1|) | hsdR gene product (gi|365968789|ref|YP_004950350.1|)
SRS019387_WUGC_scaffold_6816_182_5374_+ SNF2-related protein (gi|386581919|ref|YP_006078323.1|) | SNF2 family N-terminal domain protein (gi|342833776|gb|EGU68056.1|) | type III restriction enzyme, res subunit (gi|353796318|gb|EHD76662.1|) | SNF2 family protein (gi|386586455|ref|YP_006082857.1|) | helicase C-terminal domain protein (gi|342833400|gb|EGU67681.1|)
SRS019391_WUGC_scaffold_637_5598_10940_+ SNF2-related protein (gi|386584111|ref|YP_006080514.1|) | helicase C-terminal domain protein (gi|342833400|gb|EGU67681.1|) | type III restriction enzyme, res subunit (gi|353805170|gb|EHD85446.1|) | hypothetical protein HMPREF9682_00649 (gi|355365940|gb|EHG13659.1|)
SRS019397_WUGC_scaffold_7396_99998_100459_+ hypothetical protein BDI_1117 (gi|150007759|ref|YP_001302502.1|) | type I restriction enzyme R protein (gi|298375704|ref|ZP_06985661.1|) | hypothetical protein PRABACTJOHN_02331 (gi|218262043|ref|ZP_03476659.1|) | hypothetical protein PARMER_01792 (gi|154492160|ref|ZP_02031786.1|) | hypothetical protein HMPREF1071_03115 (gi|393784080|ref|ZP_10372247.1|) | hypothetical protein BfaeM_15727 (gi|380695396|ref|ZP_09860255.1|) | hypothetical protein BSGG_4669 (gi|383111771|ref|ZP_09932577.1|) | hypothetical protein HMPREF1062_04484 (gi|392631416|gb|EIY25389.1|) | conserved hypothetical protein (gi|262406659|ref|ZP_06083208.1|) | hypothetical protein BT_0887 (gi|29346297|ref|NP_809800.1|)
SRS019397_WUGC_scaffold_24674_398_1492_- hypothetical protein BACCAC_01135 (gi|153806860|ref|ZP_01959528.1|) | type I restriction enzyme R protein (gi|317477100|ref|ZP_07936342.1|) | putative type I restriction enzyme, HsdR subunit (gi|282880024|ref|ZP_06288746.1|) | prophage Lp2 protein 6 (gi|323344850|ref|ZP_08085074.1|) | type I restriction enzyme HsdR protein (gi|329954213|ref|ZP_08295307.1|) | hypothetical protein HMPREF9456_02182 (gi|333378860|ref|ZP_08470587.1|) | hypothetical protein BACCOP_01115 (gi|189460474|ref|ZP_03009259.1|)
SRS019397_WUGC_scaffold_24674_17160_17783_+ conserved hypothetical protein (gi|313146578|ref|ZP_07808771.1|) | hypothetical protein HMPREF1067_01151 (gi|392655205|gb|EIY48848.1|) | hypothetical protein BACPLE_01632 (gi|198275467|ref|ZP_03207998.1|) | hypothetical protein PRABACTJOHN_03806 (gi|218264244|ref|ZP_03478116.1|) | hypothetical protein HMPREF9445_01235 (gi|329955480|ref|ZP_08296388.1|) | type I restriction enzyme (gi|317476919|ref|ZP_07936162.1|) | type I restriction enzyme, M subunit (gi|325300205|ref|YP_004260122.1|) | hypothetical protein HMPREF9446_03922 (gi|329965381|ref|ZP_08302305.1|)
SRS019607_WUGC_scaffold_6720_2096_2980_+ type II restriction enzyme BsuBI (gi|325268849|ref|ZP_08135474.1|) | BsuBI/PstI restriction endonuclease C-terminal domain protein (gi|325857436|ref|ZP_08172491.1|) | type II site-specific deoxyribonuclease (gi|330836222|ref|YP_004410863.1|) | hypothetical protein HMPREF1061_00298 (gi|392629559|gb|EIY23566.1|) | type II restriction enzyme PstI (gi|350565374|ref|ZP_08934147.1|) | type II restriction enzyme (gi|225870153|ref|YP_002746100.1|) | type II restriction endonuclease (gi|288560422|ref|YP_003423908.1|) | hypothetical protein EUBVEN_00712 (gi|154483014|ref|ZP_02025462.1|)
SRS019607_WUGC_scaffold_10524_2517_4100_- type III restriction enzyme, res subunit (gi|385694824|gb|EIG25408.1|) | hypothetical protein HMPREF9682_00792 (gi|355366083|gb|EHG13802.1|) | helicase C-terminal domain protein (gi|342833378|gb|EGU67659.1|) | DEAD box family helicase, phage associated (gi|288904657|ref|YP_003429878.1|) | helicase, putative (gi|77405301|ref|ZP_00782397.1|) | DEAD box family helicase (gi|15674735|ref|NP_268909.1|) | DNA/RNA helicase (gi|94992062|ref|YP_600161.1|) | DEAD/DEAH box helicase (gi|301299426|ref|ZP_07205705.1|)
SRS019607_WUGC_scaffold_14395_32357_33340_- hypothetical protein phiPH15_gp18 (gi|190151433|ref|YP_001974344.1|) | hypothetical protein CGSSp6BS73_08219 (gi|148990194|ref|ZP_01821425.1|) | type III restriction enzyme, res subunit (gi|379542900|gb|EHZ08052.1|) | hypothetical protein CGSSp9BS68_09302 (gi|148993430|ref|ZP_01822947.1|) | putative helicase (gi|330832270|ref|YP_004401095.1|)
SRS019607_WUGC_scaffold_25163_445_2574_- PF13643 domain / type III restriction enzyme, res subunit / type-I restriction enzyme multi-domain protein (gi|383303540|gb|EIC94984.1|) | helicase protein (gi|373471322|ref|ZP_09562378.1|) | putative type I restriction-modification system, R subunit (gi|291458790|ref|ZP_06598180.1|) | type III restriction enzyme, res subunit (gi|400366734|gb|EJP19760.1|) | type I site-specific deoxyribonuclease (gi|227872205|ref|ZP_03990569.1|) | type I restriction-modification system, R subunit (gi|255505940|ref|ZP_05349028.3|) | Type I site-specific restriction-modification system, R (restriction) subunit and related helicases (gi|295110201|emb|CBL24154.1|) | hypothetical protein HMPREF0490_01203 (gi|325661846|ref|ZP_08150467.1|) | hypothetical protein HMPREF0987_01031 (gi|331085645|ref|ZP_08334728.1|)
SRS019607_WUGC_scaffold_28252_8443_9366_- hypothetical protein HMPREF0401_01615 (gi|336419333|ref|ZP_08599597.1|) | SWF/SNF family helicase (gi|254304002|ref|ZP_04971360.1|) | type III restriction enzyme, res subunit superfamily (gi|294783586|ref|ZP_06748910.1|) | protein, SNF2 family (gi|312901374|ref|ZP_07760654.1|) | hypothetical protein GCWU000282_01458 (gi|229824154|ref|ZP_04450223.1|) | helicase C-terminal domain protein (gi|313885386|ref|ZP_07819136.1|) | Superfamily II DNA/RNA helicase, SNF2 family (gi|212638494|ref|YP_002315014.1|)
SRS019607_WUGC_scaffold_53681_9224_10585_+ DEAD/DEAH box helicase (gi|282848865|ref|ZP_06258255.1|) | DNA or RNA helicases of superfamily II (gi|291531538|emb|CBK97123.1|) | hypothetical protein EUBSIR_00458 (gi|167749502|ref|ZP_02421629.1|) | hypothetical protein HMPREF9477_00926 (gi|331091445|ref|ZP_08340283.1|) | hypothetical protein HMPREF9682_00792 (gi|355366083|gb|EHG13802.1|) | helicase C-terminal domain protein (gi|342833378|gb|EGU67659.1|) | DNA/RNA helicase (gi|255282237|ref|ZP_05346792.1|) | hypothetical protein CATMIT_01082 (gi|224541909|ref|ZP_03682448.1|) | type III restriction enzyme, res subunit (gi|385694824|gb|EIG25408.1|) | helicase, putative (gi|77405301|ref|ZP_00782397.1|)
SRS019607_WUGC_scaffold_57199_3840_4823_+ hypothetical protein CGSSp6BS73_08219 (gi|148990194|ref|ZP_01821425.1|) | hypothetical protein CGSSp9BS68_09302 (gi|148993430|ref|ZP_01822947.1|) | type III restriction enzyme, res subunit (gi|395898981|gb|EJH09925.1|) | hypothetical protein phiPH15_gp18 (gi|190151433|ref|YP_001974344.1|) | putative helicase (gi|330832270|ref|YP_004401095.1|)
SRS019894_WUGC_scaffold_23727_21760_22644_+ type II restriction enzyme BsuBI (gi|325268849|ref|ZP_08135474.1|) | BsuBI/PstI restriction endonuclease C-terminal domain protein (gi|325857436|ref|ZP_08172491.1|) | hypothetical protein HMPREF1061_00298 (gi|392629559|gb|EIY23566.1|) | type II restriction enzyme PstI (gi|350565374|ref|ZP_08934147.1|) | type II restriction enzyme (gi|225870153|ref|YP_002746100.1|) | type II site-specific deoxyribonuclease (gi|330836222|ref|YP_004410863.1|) | type II restriction endonuclease (gi|288560422|ref|YP_003423908.1|) | hypothetical protein EUBVEN_00712 (gi|154483014|ref|ZP_02025462.1|)
SRS019906_WUGC_scaffold_9698_23121_23636_- type I restriction modification DNA specificity domain protein (gi|293363458|ref|ZP_06610215.1|) | N-6 DNA methylase (gi|282883047|ref|ZP_06291648.1|) | type I restriction enzyme specificity HsdS domain protein (gi|385859613|ref|YP_005906123.1|) | type I restriction-modification system, S subunit (fragment) (gi|321310217|ref|YP_004192546.1|) | hypothetical protein ACTODO_00044 (gi|154507565|ref|ZP_02043207.1|) | type I restriction-modification system subunit S (gi|374318149|ref|YP_005064648.1|) | type I restriction-modification system, S subunit (gi|321310218|ref|YP_004192547.1|)
SRS019906_WUGC_scaffold_9698_23663_24580_- Type I restriction enzyme M protein (gi|307263060|ref|ZP_07544682.1|) | hypothetical protein EIKCOROL_00173 (gi|225023320|ref|ZP_03712512.1|) | type I restriction enzyme EcoR124II M protein (gi|190149749|ref|YP_001968274.1|) | Type I restriction enzyme EcoR124II M protein (gi|229844486|ref|ZP_04464626.1|) | phage associated protein (gi|319776204|ref|YP_004138692.1|) | putative type I restriction enzyme-like protein (gi|341952861|gb|EGT79376.1|) | Hypothetical protein GGE_1996 (gi|341952838|gb|EGT79355.1|) | hypothetical protein FSAG_02183 (gi|340753121|ref|ZP_08689912.1|) | N-6 DNA Methylase family protein (gi|262067751|ref|ZP_06027363.1|) | putative uncharacterised type i restriction-modification system related protein (gi|378696445|ref|YP_005178403.1|)
SRS019906_WUGC_scaffold_51484_1_560_+ helicase C-terminal domain protein (gi|342833378|gb|EGU67659.1|) | hypothetical protein HMPREF9682_00792 (gi|355366083|gb|EHG13802.1|) | type III restriction enzyme, res subunit (gi|385694824|gb|EIG25408.1|) | helicase, putative (gi|77405301|ref|ZP_00782397.1|) | DEAD box family helicase, phage associated (gi|288904657|ref|YP_003429878.1|) | DNA/RNA helicase (gi|94992062|ref|YP_600161.1|) | DEAD box family helicase (gi|15674735|ref|NP_268909.1|) | DNA or RNA helicases of superfamily II (gi|291531538|emb|CBK97123.1|) | hypothetical protein HMPREF9477_00926 (gi|331091445|ref|ZP_08340283.1|)
SRS019910_WUGC_scaffold_3948_6720_7409_- hypothetical protein HMPREF1067_01151 (gi|392655205|gb|EIY48848.1|) | conserved hypothetical protein (gi|313146578|ref|ZP_07808771.1|) | hypothetical protein PRABACTJOHN_03806 (gi|218264244|ref|ZP_03478116.1|) | hypothetical protein HMPREF9445_01235 (gi|329955480|ref|ZP_08296388.1|) | hypothetical protein BACPLE_01632 (gi|198275467|ref|ZP_03207998.1|) | type I restriction enzyme (gi|317476919|ref|ZP_07936162.1|) | type I restriction enzyme, M subunit (gi|325300205|ref|YP_004260122.1|) | hypothetical protein HMPREF9446_03922 (gi|329965381|ref|ZP_08302305.1|)
SRS019910_WUGC_scaffold_3948_36775_36975_+ type I restriction enzyme R protein (gi|317477100|ref|ZP_07936342.1|) | hypothetical protein BACCAC_01135 (gi|153806860|ref|ZP_01959528.1|) | prophage Lp2 protein 6 (gi|323344850|ref|ZP_08085074.1|) | putative type I restriction enzyme, HsdR subunit (gi|282880024|ref|ZP_06288746.1|) | putative restriction endonuclease or methylase (gi|288800445|ref|ZP_06405903.1|) | hypothetical protein HMPREF1058_03104 (gi|392682200|gb|EIY75548.1|) | type I restriction enzyme HsdR protein (gi|329954213|ref|ZP_08295307.1|) | protein of unknown function DUF450 (gi|296446289|ref|ZP_06888235.1|) | hypothetical protein (gi|255036882|ref|YP_003087503.1|)
SRS019910_WUGC_scaffold_57488_2447_3733_+ type II restriction endonuclease family protein (gi|240145595|ref|ZP_04744196.1|) | ftsk gamma domain protein (gi|365842479|ref|ZP_09383488.1|) | restriction endonuclease family protein (gi|302668600|ref|YP_003833048.1|) | Predicted endonuclease distantly related to archaeal Holliday junction resolvase and Mrr-like restriction enzymes (gi|291541114|emb|CBL14225.1|) | hypothetical protein HMPREF0994_04914 (gi|336428935|ref|ZP_08608908.1|) | restriction endonuclease (gi|302672171|ref|YP_003832131.1|) | putative DNA translocase (gi|255655335|ref|ZP_05400744.1|)
SRS019974_Baylor_scaffold_36857_32120_33637_- DEAD/DEAH box helicase (gi|282848865|ref|ZP_06258255.1|) | DNA/RNA helicase (gi|293402157|ref|ZP_06646295.1|) | hypothetical protein HMPREF9477_00926 (gi|331091445|ref|ZP_08340283.1|) | hypothetical protein HMPREF1020_03848 (gi|355628487|ref|ZP_09049769.1|) | DNA or RNA helicases of superfamily II (gi|291531538|emb|CBK97123.1|) | hypothetical protein EUBSIR_00458 (gi|167749502|ref|ZP_02421629.1|) | type III restriction enzyme, res subunit (gi|385694824|gb|EIG25408.1|) | type III restriction protein res subunit (gi|325288509|ref|YP_004264690.1|) | hypothetical protein DORLON_00809 (gi|153853411|ref|ZP_01994820.1|) | DEAD box family helicase (gi|56694884|ref|YP_164394.1|)
SRS019976_Baylor_scaffold_6068_28712_30295_- hypothetical protein HMPREF9682_00792 (gi|355366083|gb|EHG13802.1|) | helicase C-terminal domain protein (gi|342833378|gb|EGU67659.1|) | type III restriction enzyme, res subunit (gi|385694824|gb|EIG25408.1|) | DEAD box family helicase, phage associated (gi|288904657|ref|YP_003429878.1|) | helicase, putative (gi|77405301|ref|ZP_00782397.1|) | DEAD box family helicase (gi|15674735|ref|NP_268909.1|) | DNA/RNA helicase (gi|94992062|ref|YP_600161.1|) | DEAD/DEAH box helicase (gi|312899701|ref|ZP_07759024.1|)
SRS019980_Baylor_scaffold_46700_1932_3797_- hypothetical protein ECO26_4940 (gi|260857945|ref|YP_003231836.1|) | hypothetical protein plu0153 (gi|37524175|ref|NP_927519.1|) | DNA/RNA helicase, superfamily II (gi|398878927|ref|ZP_10634031.1|) | conserved hypothetical protein (gi|254038860|ref|ZP_04872912.1|) | type III restriction enzyme, res subunit (gi|378096075|gb|EHW57851.1|) | helicase (gi|226953655|ref|ZP_03824119.1|) | type III restriction protein res subunit (gi|354558363|ref|ZP_08977618.1|)
SRS020220_Baylor_scaffold_3717_3679_5469_+ hypothetical protein (gi|310828498|ref|YP_003960855.1|) | hypothetical protein BLLJ_0992 (gi|322691181|ref|YP_004220751.1|) | hypothetical protein HMPREF9467_05168 (gi|357057195|ref|ZP_09118196.1|) | hypothetical protein STRUR_0695 (gi|357639392|ref|ZP_09137265.1|) | restriction enzyme alpha subunit (gi|322513898|ref|ZP_08066976.1|) | hypothetical protein STRCR_0994 (gi|357236825|ref|ZP_09124168.1|) | hypothetical protein HMPREF1052_0275 (gi|387769540|ref|ZP_10125803.1|) | hypothetical protein STRCR_0910 (gi|357237390|ref|ZP_09124733.1|) | conserved hypothetical protein (gi|282882738|ref|ZP_06291345.1|) | putative restriction enzyme alpha subunit (gi|169347027|ref|ZP_02865969.1|)
SRS020220_Baylor_scaffold_3717_5513_6520_+ putative S-CspCI (gi|310828499|ref|YP_003960856.1|) | putative R of type II restriction and modification system (gi|388065188|gb|EIK87687.1|) | conserved hypothetical protein (gi|282851929|ref|ZP_06261289.1|) | hypothetical protein HP9810_870g30 (gi|217033898|ref|ZP_03439322.1|) | type II restriction enzyme (gi|308185240|ref|YP_003929373.1|) | type IIS restriction enzyme protein (gi|393086783|gb|EJB87453.1|)
SRS020220_Baylor_scaffold_50459_26226_27590_- hypothetical protein CGSSp9BS68_09302 (gi|148993430|ref|ZP_01822947.1|) | type III restriction enzyme, res subunit (gi|395585115|gb|EJG45506.1|) | hypothetical protein CGSSp6BS73_08219 (gi|148990194|ref|ZP_01821425.1|)
SRS020222_Baylor_scaffold_2073_12047_12964_+ Type I restriction enzyme M protein (gi|307263060|ref|ZP_07544682.1|) | type I restriction enzyme EcoR124II M protein (gi|190149749|ref|YP_001968274.1|) | hypothetical protein EIKCOROL_00173 (gi|225023320|ref|ZP_03712512.1|) | putative type I restriction enzyme-like protein (gi|341951060|gb|EGT77641.1|) | Type I restriction enzyme EcoR124II M protein (gi|229844486|ref|ZP_04464626.1|) | phage associated protein (gi|319776204|ref|YP_004138692.1|) | Hypothetical protein GGE_1996 (gi|341952838|gb|EGT79355.1|) | hypothetical protein FSAG_02183 (gi|340753121|ref|ZP_08689912.1|) | putative uncharacterised type i restriction-modification system related protein (gi|378696445|ref|YP_005178403.1|)
SRS020222_Baylor_scaffold_2073_13177_13509_+ type I restriction modification DNA specificity domain protein (gi|343524237|ref|ZP_08761195.1|) | type I restriction-modification system subunit S (gi|374318149|ref|YP_005064648.1|) | type I restriction enzyme specificity HsdS domain protein (gi|385859613|ref|YP_005906123.1|) | type I restriction-modification system, S subunit (fragment) (gi|321310217|ref|YP_004192546.1|) | type I restriction-modification system, S subunit (gi|321310230|ref|YP_004192559.1|)
SRS020233.C4275881_6926_7372_+ hypothetical protein HMPREF1032_00562 (gi|365133431|ref|ZP_09342766.1|) | Predicted endonuclease distantly related to archaeal Holliday junction resolvase and Mrr-like restriction enzymes (gi|291541114|emb|CBL14225.1|) | type II restriction endonuclease family protein (gi|240145595|ref|ZP_04744196.1|) | hypothetical protein ANACOL_01855 (gi|167770510|ref|ZP_02442563.1|) | TM2 domain protein (gi|240143777|ref|ZP_04742378.1|) | TM2 domain-containing protein (gi|261416955|ref|YP_003250638.1|) | hypothetical protein (gi|385791769|ref|YP_005822892.1|) | hypothetical protein CLOSTMETH_02269 (gi|225018325|ref|ZP_03707517.1|) | hypothetical protein COPEUT_02335 (gi|163816151|ref|ZP_02207519.1|) | TM2 domain. (gi|295093460|emb|CBK82551.1|)
SRS020334.C2673895_3428_3961_- hypothetical protein (gi|386263766|ref|YP_005827259.1|) | possible type I restriction enzyme M subunit (gi|145631143|ref|ZP_01786917.1|) | type I restriction enzyme M subunit (gi|68248686|ref|YP_247798.1|) | hypothetical protein PARA_11690 (gi|345429745|ref|YP_004822863.1|) | putative type I restriction-modification system methyltransferase subunit (gi|378773946|ref|YP_005176189.1|) | hypothetical protein plu1163 (gi|37525131|ref|NP_928475.1|) | hypothetical protein BrE312_3557 (gi|354598945|ref|ZP_09016962.1|)
SRS020340_Baylor_scaffold_10919_1124_1579_- helicase protein, partial (gi|378822596|ref|ZP_09845355.1|) | DNA helicase restriction enzyme Type III R subunit (gi|319941355|ref|ZP_08015684.1|) | type III restriction enzyme, res subunit (gi|251771370|gb|EES51950.1|) | helicase (gi|19554259|ref|NP_602261.1|) | superfamily II DNA/RNA helicase (gi|62391915|ref|YP_227317.1|) | hypothetical protein (gi|138896441|ref|YP_001126894.1|) | methyltransferase domain protein (gi|400203866|gb|EJO34851.1|) | endonuclease and methylase LlaGI (gi|333998394|ref|YP_004531006.1|)
SRS020858_Baylor_scaffold_5251_1326_2252_- hypothetical protein FSAG_02183 (gi|340753121|ref|ZP_08689912.1|) | hypothetical protein PEPMIC_00720 (gi|160946761|ref|ZP_02093964.1|) | phage associated protein (gi|319776204|ref|YP_004138692.1|) | Type I restriction enzyme EcoR124II M protein (gi|229844486|ref|ZP_04464626.1|) | N-6 DNA Methylase family protein (gi|262067751|ref|ZP_06027363.1|) | putative type I restriction enzyme-like protein (gi|341952861|gb|EGT79376.1|) | Hypothetical protein GGE_1996 (gi|341952838|gb|EGT79355.1|) | putative uncharacterised type i restriction-modification system related protein (gi|378696445|ref|YP_005178403.1|) | type I restriction enzyme EcoR124II M protein (gi|190149749|ref|YP_001968274.1|)
SRS020858_Baylor_scaffold_7200_14551_16137_+ hypothetical protein HMPREF9682_00792 (gi|355366083|gb|EHG13802.1|) | DEAD/DEAH box helicase (gi|312899701|ref|ZP_07759024.1|) | helicase C-terminal domain protein (gi|342833378|gb|EGU67659.1|) | DEAD box family helicase (gi|257080658|ref|ZP_05575019.1|) | helicase, putative (gi|77405301|ref|ZP_00782397.1|) | type III restriction enzyme, res subunit (gi|385694824|gb|EIG25408.1|) | DNA/RNA helicase (gi|94992062|ref|YP_600161.1|)
SRS021477_Baylor_scaffold_13804_1537_2394_+ putative type I restriction enzyme-like protein (gi|341952861|gb|EGT79376.1|) | Type I restriction enzyme EcoR124II M protein (gi|229844486|ref|ZP_04464626.1|) | Hypothetical protein GGE_1996 (gi|341952838|gb|EGT79355.1|) | phage associated protein (gi|319776204|ref|YP_004138692.1|) | putative uncharacterised type i restriction-modification system related protein (gi|378696445|ref|YP_005178403.1|) | type I restriction enzyme EcoR124II M protein (gi|190149749|ref|YP_001968274.1|) | Type I restriction enzyme M protein (gi|307263060|ref|ZP_07544682.1|) | putative phage associated protein (gi|385336399|ref|YP_005890346.1|)
SRS021954_Baylor_scaffold_56432_4796_5881_- type I restriction enzyme HsdR protein (gi|329954213|ref|ZP_08295307.1|) | hypothetical protein BACCOP_01115 (gi|189460474|ref|ZP_03009259.1|) | prophage Lp2 protein 6 (gi|323344850|ref|ZP_08085074.1|) | hypothetical protein (gi|383754783|ref|YP_005433686.1|) | conserved hypothetical protein (gi|237735508|ref|ZP_04565989.1|) | hypothetical protein HMPREF9456_02182 (gi|333378860|ref|ZP_08470587.1|) | type I restriction enzyme R protein N-terminal domain protein (gi|400367310|gb|EJP20327.1|)
SRS021960_Baylor_scaffold_32237_3797_6766_- Type III site-specific deoxyribonuclease (gi|253687246|ref|YP_003016436.1|) | type III restriction system endonuclease (gi|306836195|ref|ZP_07469179.1|) | res gene product (gi|192359394|ref|YP_001982062.1|) | type III restriction enzyme, res subunit (gi|309811364|ref|ZP_07705151.1|)
SRS022077_Baylor_scaffold_15779_8157_9740_+ type III restriction enzyme, res subunit (gi|385694824|gb|EIG25408.1|) | hypothetical protein HMPREF9682_00792 (gi|355366083|gb|EHG13802.1|) | helicase C-terminal domain protein (gi|342833378|gb|EGU67659.1|) | DEAD box family helicase, phage associated (gi|288904657|ref|YP_003429878.1|) | helicase, putative (gi|77405301|ref|ZP_00782397.1|) | DNA/RNA helicase (gi|94992062|ref|YP_600161.1|) | DEAD box family helicase (gi|15674735|ref|NP_268909.1|) | DEAD/DEAH box helicase (gi|312899701|ref|ZP_07759024.1|)
SRS022077_Baylor_scaffold_25615_4494_5504_- phage protein (gi|225870191|ref|YP_002746138.1|) | putative helicase (gi|330832270|ref|YP_004401095.1|) | hypothetical protein STRUR_2119 (gi|357638521|ref|ZP_09136394.1|) | hypothetical protein phiPH15_gp18 (gi|190151433|ref|YP_001974344.1|) | hypothetical protein CGSSp6BS73_08219 (gi|148990194|ref|ZP_01821425.1|) | hypothetical protein CGSSp9BS68_09302 (gi|148993430|ref|ZP_01822947.1|) | type III restriction enzyme, res subunit (gi|395585115|gb|EJG45506.1|)
SRS022077_Baylor_scaffold_51523_1_565_- Type I restriction enzyme M protein (gi|307263060|ref|ZP_07544682.1|) | type I restriction enzyme EcoR124II M protein (gi|190149749|ref|YP_001968274.1|) | Type I restriction enzyme EcoR124II M protein (gi|229844486|ref|ZP_04464626.1|) | putative type I restriction enzyme-like protein (gi|341952861|gb|EGT79376.1|) | phage associated protein (gi|319776204|ref|YP_004138692.1|) | Hypothetical protein GGE_1996 (gi|341952838|gb|EGT79355.1|) | putative uncharacterised type i restriction-modification system related protein (gi|378696445|ref|YP_005178403.1|) | putative phage associated protein (gi|385336399|ref|YP_005890346.1|)
SRS022137_WUGC_scaffold_15639_37611_38699_+ type I restriction enzyme HsdR protein (gi|329954213|ref|ZP_08295307.1|) | hypothetical protein HMPREF9456_02182 (gi|333378860|ref|ZP_08470587.1|) | hypothetical protein (gi|255036882|ref|YP_003087503.1|) | hypothetical protein ALIPUT_01215 (gi|167752952|ref|ZP_02425079.1|) | hypothetical protein Palpr_2810 (gi|313205267|ref|YP_004043924.1|)
SRS022143_WUGC_scaffold_4999_22605_24200_- hypothetical protein HMPREF0401_01615 (gi|336419333|ref|ZP_08599597.1|) | type III restriction enzyme, res subunit superfamily (gi|294783586|ref|ZP_06748910.1|) | SWF/SNF family helicase (gi|254304002|ref|ZP_04971360.1|)
SRS022143_WUGC_scaffold_11485_6879_9980_+ hypothetical protein CLOBOL_01185 (gi|160936292|ref|ZP_02083662.1|) | type III restriction system protein (gi|227824280|ref|ZP_03989112.1|) | type III restriction enzyme, res subunit (gi|268611121|ref|ZP_06144848.1|) | Restriction endonuclease (gi|295091231|emb|CBK77338.1|) | type III site-specific deoxyribonuclease (gi|317055784|ref|YP_004104251.1|) | type III restriction-modification system res subunit (gi|325686054|gb|EGD28110.1|)
SRS022524_Baylor_scaffold_11976_58764_60245_- hypothetical protein BACUNI_02657 (gi|160890217|ref|ZP_02071220.1|) | hypothetical protein BSFG_03841 (gi|345517536|ref|ZP_08797005.1|) | type I restriction enzyme HsdR protein N-terminal domain protein (gi|294778749|ref|ZP_06744168.1|) | hypothetical protein HMPREF1065_00436 (gi|392648380|gb|EIY42070.1|) | hypothetical protein HMPREF1063_04052 (gi|392626274|gb|EIY20321.1|) | hypothetical protein HMPREF1018_03712 (gi|336411226|ref|ZP_08591694.1|)
SRS022530_LANL_scaffold_7588_39395_40156_+ hypothetical protein PARA_11690 (gi|345429745|ref|YP_004822863.1|) | type I restriction enzyme M subunit (gi|68248686|ref|YP_247798.1|) | possible type I restriction enzyme M subunit (gi|145631143|ref|ZP_01786917.1|) | hypothetical protein (gi|386263766|ref|YP_005827259.1|) | putative type I restriction-modification system methyltransferase subunit (gi|378773946|ref|YP_005176189.1|) | hypothetical protein plu1163 (gi|37525131|ref|NP_928475.1|) | phage integrase (gi|253990769|ref|YP_003042125.1|)
SRS022530_LANL_scaffold_8921_4450_5436_+ hypothetical protein FSAG_02183 (gi|340753121|ref|ZP_08689912.1|) | N-6 DNA Methylase family protein (gi|262067751|ref|ZP_06027363.1|) | hypothetical protein PEPMIC_00720 (gi|160946761|ref|ZP_02093964.1|) | Type I restriction enzyme M protein (gi|307263060|ref|ZP_07544682.1|) | type I restriction enzyme EcoR124II M protein (gi|190149749|ref|YP_001968274.1|) | phage associated protein (gi|319776204|ref|YP_004138692.1|) | putative type I restriction enzyme-like protein (gi|341952861|gb|EGT79376.1|) | Type I restriction enzyme EcoR124II M protein (gi|229844486|ref|ZP_04464626.1|) | putative uncharacterised type i restriction-modification system related protein (gi|378696445|ref|YP_005178403.1|) | Hypothetical protein GGE_1996 (gi|341952838|gb|EGT79355.1|)
SRS022530_LANL_scaffold_12696_19178_20596_- hypothetical protein BACUNI_02657 (gi|160890217|ref|ZP_02071220.1|) | type I restriction enzyme HsdR protein N-terminal domain protein (gi|294778749|ref|ZP_06744168.1|) | hypothetical protein HMPREF1063_04052 (gi|392626274|gb|EIY20321.1|) | hypothetical protein HMPREF1065_00436 (gi|392648380|gb|EIY42070.1|) | hypothetical protein HMPREF1018_03712 (gi|336411226|ref|ZP_08591694.1|) | hypothetical protein BSFG_03841 (gi|345517536|ref|ZP_08797005.1|) | Restriction endonuclease, type I, EcoRI, R subunit/Type III (gi|336399084|ref|ZP_08579884.1|) | conserved hypothetical protein (gi|228472832|ref|ZP_04057590.1|) | type I restriction enzyme R protein N-terminal domain protein (gi|394752888|gb|EJF36505.1|)
SRS022530_LANL_scaffold_36873_287_859_- hypothetical protein VEIDISOL_00706 (gi|238018846|ref|ZP_04599272.1|) | SNF2-like protein (gi|297585287|ref|YP_003701067.1|) | hypothetical protein HMPREF9453_00576 (gi|373454541|ref|ZP_09546407.1|) | phage-related DNA helicase (gi|333905111|ref|YP_004478982.1|) | protein, SNF2 family (gi|320530608|ref|ZP_08031660.1|) | SNF2-related protein (gi|255306562|ref|ZP_05350733.1|) | SNF2 domain protein (gi|340355646|ref|ZP_08678324.1|) | type III restriction enzyme, res subunit (gi|357545744|gb|EHJ27709.1|) | DEAD/DEAH box helicase (gi|357543444|gb|EHJ25465.1|)
SRS022530_LANL_scaffold_41352_33278_34864_- DEAD/DEAH box helicase (gi|312899701|ref|ZP_07759024.1|) | hypothetical protein HMPREF9682_00792 (gi|355366083|gb|EHG13802.1|) | DEAD box family helicase (gi|257080658|ref|ZP_05575019.1|) | helicase C-terminal domain protein (gi|342833378|gb|EGU67659.1|) | type III restriction enzyme, res subunit (gi|385694824|gb|EIG25408.1|) | helicase, putative (gi|77405301|ref|ZP_00782397.1|) | DEAD box family helicase, phage associated (gi|288904657|ref|YP_003429878.1|)
SRS022530.C2198504_30737_31663_- hypothetical protein PEPMIC_00720 (gi|160946761|ref|ZP_02093964.1|) | N-6 DNA Methylase family protein (gi|262067751|ref|ZP_06027363.1|) | hypothetical protein FSAG_02183 (gi|340753121|ref|ZP_08689912.1|) | phage associated protein (gi|319776204|ref|YP_004138692.1|) | Type I restriction enzyme EcoR124II M protein (gi|229844486|ref|ZP_04464626.1|) | putative type I restriction enzyme-like protein (gi|341951060|gb|EGT77641.1|) | putative uncharacterised type i restriction-modification system related protein (gi|378696445|ref|YP_005178403.1|) | Hypothetical protein GGE_1996 (gi|341952838|gb|EGT79355.1|) | Type I restriction enzyme M protein (gi|307263060|ref|ZP_07544682.1|)
SRS022532_LANL_scaffold_1623_1_139_- type I restriction enzyme R protein, N-terminal domain protein (gi|339456780|gb|EGP69362.1|) | prophage Lp2 protein 6 (gi|168483687|ref|ZP_02708639.1|) | type I restriction enzyme R family protein (gi|381320118|gb|EIC60794.1|) | hypothetical protein SPAR4_0014 (gi|379540763|gb|EHZ05934.1|) | type I restriction enzyme HsdR protein N-terminal domain protein (gi|313891084|ref|ZP_07824703.1|)
SRS022532_LANL_scaffold_1623_11423_12271_+ Type I restriction enzyme M protein (gi|307263060|ref|ZP_07544682.1|) | type I restriction enzyme EcoR124II M protein (gi|190149749|ref|YP_001968274.1|) | hypothetical protein EIKCOROL_00173 (gi|225023320|ref|ZP_03712512.1|) | hypothetical protein FSAG_02183 (gi|340753121|ref|ZP_08689912.1|) | N-6 DNA Methylase family protein (gi|262067751|ref|ZP_06027363.1|) | putative type I restriction enzyme-like protein (gi|341951060|gb|EGT77641.1|) | phage associated protein (gi|319776204|ref|YP_004138692.1|) | Type I restriction enzyme EcoR124II M protein (gi|229844486|ref|ZP_04464626.1|) | Hypothetical protein GGE_1996 (gi|341952838|gb|EGT79355.1|)
SRS022532_LANL_scaffold_6070_20366_21730_- hypothetical protein CGSSp9BS68_09302 (gi|148993430|ref|ZP_01822947.1|) | type III restriction enzyme, res subunit (gi|395585115|gb|EJG45506.1|) | hypothetical protein CGSSp6BS73_08219 (gi|148990194|ref|ZP_01821425.1|)
SRS022532_LANL_scaffold_6265_1_227_+ type I restriction enzyme R protein, N-terminal domain protein (gi|339456780|gb|EGP69362.1|) | prophage Lp2 protein 6 (gi|168483687|ref|ZP_02708639.1|) | type I restriction enzyme R family protein (gi|381320118|gb|EIC60794.1|) | hypothetical protein SPAR4_0014 (gi|379540763|gb|EHZ05934.1|) | type I restriction enzyme HsdR protein N-terminal domain protein (gi|313891084|ref|ZP_07824703.1|)
SRS022532_LANL_scaffold_13023_1_1488_- helicase C-terminal domain protein (gi|342833378|gb|EGU67659.1|) | hypothetical protein HMPREF9682_00792 (gi|355366083|gb|EHG13802.1|) | type III restriction enzyme, res subunit (gi|385694824|gb|EIG25408.1|) | helicase, putative (gi|77405301|ref|ZP_00782397.1|) | DEAD box family helicase (gi|15674735|ref|NP_268909.1|) | DNA/RNA helicase (gi|94992062|ref|YP_600161.1|) | DEAD box family helicase, phage associated (gi|288904657|ref|YP_003429878.1|) | DEAD/DEAH box helicase (gi|312899701|ref|ZP_07759024.1|)
SRS022536_LANL_scaffold_4992_267143_268666_+ type II restriction enzyme (gi|329119725|ref|ZP_08248405.1|) | site-specific DNA-methyltransferase restriction-modification protein (gi|381401775|ref|ZP_09926668.1|) | hypothetical protein HMPREF0476_0077 (gi|333374540|ref|ZP_08466380.1|) | N-6 DNA Methylase family (gi|124004979|ref|ZP_01689822.1|)
SRS022536_LANL_scaffold_30505_28287_29204_- hypothetical protein EIKCOROL_00173 (gi|225023320|ref|ZP_03712512.1|) | Type I restriction enzyme M protein (gi|307263060|ref|ZP_07544682.1|) | type I restriction enzyme EcoR124II M protein (gi|190149749|ref|YP_001968274.1|) | phage associated protein (gi|319776204|ref|YP_004138692.1|) | Type I restriction enzyme EcoR124II M protein (gi|229844486|ref|ZP_04464626.1|) | putative type I restriction enzyme-like protein (gi|341952861|gb|EGT79376.1|) | Hypothetical protein GGE_1996 (gi|341952838|gb|EGT79355.1|) | hypothetical protein FSAG_02183 (gi|340753121|ref|ZP_08689912.1|) | N-6 DNA Methylase family protein (gi|262067751|ref|ZP_06027363.1|) | putative uncharacterised type i restriction-modification system related protein (gi|378696445|ref|YP_005178403.1|)
SRS022536_LANL_scaffold_71525_820_1248_- hypothetical protein FSAG_02183 (gi|340753121|ref|ZP_08689912.1|) | N-6 DNA Methylase family protein (gi|262067751|ref|ZP_06027363.1|) | hypothetical protein PEPMIC_00720 (gi|160946761|ref|ZP_02093964.1|) | putative type I restriction enzyme-like protein (gi|341951060|gb|EGT77641.1|) | Type I restriction enzyme EcoR124II M protein (gi|229844486|ref|ZP_04464626.1|) | Hypothetical protein GGE_1996 (gi|341952838|gb|EGT79355.1|) | phage associated protein (gi|319776204|ref|YP_004138692.1|) | putative uncharacterised type i restriction-modification system related protein (gi|378696445|ref|YP_005178403.1|)
SRS022536_LANL_scaffold_101300_4172_5581_- type III restriction system endonuclease (gi|350567602|ref|ZP_08936011.1|) | type III site-specific deoxyribonuclease (gi|297571357|ref|YP_003697131.1|) | type III restriction enzyme (gi|336325462|ref|YP_004605428.1|) | type III restriction enzyme, res subunit (gi|309811364|ref|ZP_07705151.1|) | restriction endonuclease (gi|257067739|ref|YP_003153994.1|) | type III endonuclease (gi|377566974|ref|ZP_09796220.1|)
SRS022536_LANL_scaffold_107353_19726_21309_- helicase C-terminal domain protein (gi|342833378|gb|EGU67659.1|) | hypothetical protein HMPREF9682_00792 (gi|355366083|gb|EHG13802.1|) | type III restriction enzyme, res subunit (gi|385694824|gb|EIG25408.1|) | DEAD box family helicase, phage associated (gi|288904657|ref|YP_003429878.1|) | helicase, putative (gi|77405301|ref|ZP_00782397.1|) | DEAD box family helicase (gi|15674735|ref|NP_268909.1|) | DNA/RNA helicase (gi|94992062|ref|YP_600161.1|) | DEAD/DEAH box helicase (gi|312899701|ref|ZP_07759024.1|)
SRS022602_Baylor_scaffold_64112_16487_16942_- helicase protein, partial (gi|378822596|ref|ZP_09845355.1|) | type III restriction enzyme, res subunit (gi|251771370|gb|EES51950.1|) | hypothetical protein (gi|138896441|ref|YP_001126894.1|) | superfamily II DNA/RNA helicase (gi|62391915|ref|YP_227317.1|) | helicase (gi|19554259|ref|NP_602261.1|) | DNA helicase restriction enzyme Type III R subunit (gi|319941355|ref|ZP_08015684.1|) | methyltransferase domain protein (gi|400203866|gb|EJO34851.1|) | helicase domain-containing protein (gi|83718564|ref|YP_443638.1|) | endonuclease and methylase LlaGI (gi|333998394|ref|YP_004531006.1|)
SRS022602_Baylor_scaffold_75134_16420_17784_- hypothetical protein CGSSp9BS68_09302 (gi|148993430|ref|ZP_01822947.1|) | type III restriction enzyme, res subunit (gi|395585115|gb|EJG45506.1|) | hypothetical protein CGSSp6BS73_08219 (gi|148990194|ref|ZP_01821425.1|)
SRS022621_Baylor_scaffold_565_18250_19134_+ type II restriction enzyme BsuBI (gi|325268849|ref|ZP_08135474.1|) | BsuBI/PstI restriction endonuclease C-terminal domain protein (gi|325857436|ref|ZP_08172491.1|) | type II site-specific deoxyribonuclease (gi|330836222|ref|YP_004410863.1|) | hypothetical protein HMPREF1061_00298 (gi|392629559|gb|EIY23566.1|) | type II restriction enzyme PstI (gi|350565374|ref|ZP_08934147.1|) | type II restriction enzyme (gi|225870153|ref|YP_002746100.1|) | type II restriction endonuclease (gi|288560422|ref|YP_003423908.1|) | hypothetical protein EUBVEN_00712 (gi|154483014|ref|ZP_02025462.1|)
SRS022621_Baylor_scaffold_10658_6533_7516_+ hypothetical protein phiPH15_gp18 (gi|190151433|ref|YP_001974344.1|) | hypothetical protein CGSSp6BS73_08219 (gi|148990194|ref|ZP_01821425.1|) | type III restriction enzyme, res subunit (gi|379542900|gb|EHZ08052.1|) | hypothetical protein CGSSp9BS68_09302 (gi|148993430|ref|ZP_01822947.1|) | putative helicase (gi|330832270|ref|YP_004401095.1|)
SRS022621_Baylor_scaffold_15603_4672_6111_+ DEAD box family helicase (gi|15674735|ref|NP_268909.1|) | DNA/RNA helicase (gi|94992062|ref|YP_600161.1|) | helicase C-terminal domain protein (gi|333771924|gb|EGL48821.1|) | helicase, putative (gi|77405301|ref|ZP_00782397.1|) | DEAD box family helicase, phage associated (gi|288904657|ref|YP_003429878.1|) | hypothetical protein HMPREF9682_00792 (gi|355366083|gb|EHG13802.1|) | type III restriction enzyme, res subunit (gi|385694824|gb|EIG25408.1|) | DEAD/DEAH box helicase (gi|312899701|ref|ZP_07759024.1|)
SRS022621_Baylor_scaffold_83160_2262_3188_+ hypothetical protein PEPMIC_00720 (gi|160946761|ref|ZP_02093964.1|) | hypothetical protein FSAG_02183 (gi|340753121|ref|ZP_08689912.1|) | Type I restriction enzyme EcoR124II M protein (gi|229844486|ref|ZP_04464626.1|) | phage associated protein (gi|319776204|ref|YP_004138692.1|) | putative type I restriction enzyme-like protein (gi|341952861|gb|EGT79376.1|) | putative uncharacterised type i restriction-modification system related protein (gi|378696445|ref|YP_005178403.1|) | Hypothetical protein GGE_1996 (gi|341952838|gb|EGT79355.1|) | N-6 DNA Methylase family protein (gi|262067751|ref|ZP_06027363.1|) | Type I restriction enzyme M protein (gi|307263060|ref|ZP_07544682.1|)
SRS022719_LANL_scaffold_32851_13102_14085_- hypothetical protein CGSSp6BS73_08219 (gi|148990194|ref|ZP_01821425.1|) | hypothetical protein phiPH15_gp18 (gi|190151433|ref|YP_001974344.1|) | type III restriction enzyme, res subunit (gi|379542900|gb|EHZ08052.1|) | hypothetical protein CGSSp9BS68_09302 (gi|148993430|ref|ZP_01822947.1|) | putative helicase (gi|330832270|ref|YP_004401095.1|)
SRS022719_LANL_scaffold_32851_17662_18735_+ prophage Lp2 protein 6 (gi|294619350|ref|ZP_06698814.1|) | protein of hypothetical function DUF450 (gi|229550094|ref|ZP_04438819.1|) | conserved hypothetical protein (gi|255972872|ref|ZP_05423458.1|) | hypothetical protein (gi|386027094|ref|YP_005947870.1|) | hypothetical protein lmo1717 (gi|16803757|ref|NP_465242.1|) | hypothetical protein lin1828 (gi|16800895|ref|NP_471163.1|) | type I restriction enzyme HsdR protein N-terminal domain protein (gi|313891084|ref|ZP_07824703.1|)
SRS022719_LANL_scaffold_43124_2523_2866_+ type I restriction enzyme M subunit (gi|68248686|ref|YP_247798.1|) | hypothetical protein PARA_11690 (gi|345429745|ref|YP_004822863.1|) | possible type I restriction enzyme M subunit (gi|145631143|ref|ZP_01786917.1|) | hypothetical protein (gi|386263766|ref|YP_005827259.1|) | putative type I restriction-modification system methyltransferase subunit (gi|378773946|ref|YP_005176189.1|) | hypothetical protein Entas_4531 (gi|345301642|ref|YP_004821590.1|)
SRS022719_LANL_scaffold_44537_1_219_+ DEAD/DEAH box helicase (gi|282848865|ref|ZP_06258255.1|) | DNA/RNA helicase (gi|293402157|ref|ZP_06646295.1|) | hypothetical protein HMPREF1021_00270 (gi|365829918|ref|ZP_09371506.1|) | type III restriction enzyme (gi|237735522|ref|ZP_04566003.1|) | hypothetical protein HMPREF9709_01212 (gi|375092064|ref|ZP_09738350.1|) | DEAD box family helicase (gi|257080658|ref|ZP_05575019.1|) | hypothetical protein CATMIT_01082 (gi|224541909|ref|ZP_03682448.1|)
SRS022719_LANL_scaffold_70589_2165_3526_- DEAD/DEAH box helicase (gi|282848865|ref|ZP_06258255.1|) | DNA or RNA helicases of superfamily II (gi|291531538|emb|CBK97123.1|) | hypothetical protein EUBSIR_00458 (gi|167749502|ref|ZP_02421629.1|) | hypothetical protein HMPREF9477_00926 (gi|331091445|ref|ZP_08340283.1|) | type III restriction enzyme, res subunit (gi|385694824|gb|EIG25408.1|) | hypothetical protein HMPREF9682_00792 (gi|355366083|gb|EHG13802.1|) | helicase C-terminal domain protein (gi|342833378|gb|EGU67659.1|) | DNA/RNA helicase (gi|255282237|ref|ZP_05346792.1|) | hypothetical protein HMPREF1021_00270 (gi|365829918|ref|ZP_09371506.1|)
SRS022725_LANL_scaffold_1852_8773_9429_- Restriction endonuclease, type I, EcoRI, R subunit/Type III (gi|373853974|ref|ZP_09596772.1|) | hypothetical protein Nmul_A2724 (gi|82703837|ref|YP_413403.1|) | hypothetical protein Lwei2_00819 (gi|359725648|ref|ZP_09264344.1|) | type I restriction enzyme R protein N-terminal domain protein (gi|400327853|gb|EJO80093.1|) | hypothetical protein (gi|134095444|ref|YP_001100519.1|) | stress protein, tellurium resistance TerD (gi|171913554|ref|ZP_02929024.1|) | hypothetical protein 2209_scaffold2350_00086 (gi|377806397|gb|AFB76095.1|) | conserved hypothetical protein (gi|390558839|ref|ZP_10243234.1|) | putative type IV restriction endonuclease (gi|339445968|ref|YP_004711972.1|)
SRS022725_LANL_scaffold_2740_75423_75908_+ modification methylase EcoRI (gi|313139936|ref|ZP_07802129.1|) | adenine-specific DNA modification methylase (gi|260655768|ref|ZP_05861237.1|) | modification methylase EcoRI (adenine-specificmethyltransferase EcoRI) (M.EcoRI) (gi|154147883|ref|YP_001405680.1|) | hypothetical protein HMPREF9450_01946 (gi|354605042|ref|ZP_09023031.1|) | Modification methylase EcoRI (gi|384190096|ref|YP_005575844.1|) | modification methylase EcoRI (Adenine-specific methyltransferase EcoRI) (M.EcoRI) (gi|183602771|ref|ZP_02964134.1|) | type II restriction enzyme EcoRI-like protein (gi|166363608|ref|YP_001655881.1|)
SRS022725_LANL_scaffold_97172_1_905_- hypothetical protein HMPREF0401_01615 (gi|336419333|ref|ZP_08599597.1|) | SWF/SNF family helicase (gi|254304002|ref|ZP_04971360.1|) | type III restriction enzyme, res subunit superfamily (gi|294783586|ref|ZP_06748910.1|) | hypothetical protein GCWU000282_01458 (gi|229824154|ref|ZP_04450223.1|) | protein, SNF2 family (gi|312901374|ref|ZP_07760654.1|) | Superfamily II DNA/RNA helicase, SNF2 family (gi|212638494|ref|YP_002315014.1|) | helicase C-terminal domain protein (gi|313885386|ref|ZP_07819136.1|) | hypothetical protein bcere0017_55440 (gi|229119309|ref|ZP_04248612.1|)
SRS022725_LANL_scaffold_119383_9167_10753_+ DEAD/DEAH box helicase (gi|312899701|ref|ZP_07759024.1|) | DEAD box family helicase (gi|257080658|ref|ZP_05575019.1|) | hypothetical protein HMPREF9682_00792 (gi|355366083|gb|EHG13802.1|) | helicase, putative (gi|77405301|ref|ZP_00782397.1|) | helicase C-terminal domain protein (gi|342833378|gb|EGU67659.1|) | type III restriction enzyme, res subunit (gi|385694824|gb|EIG25408.1|) | DNA/RNA helicase (gi|336065834|ref|YP_004560692.1|)
SRS023352_LANL_scaffold_66263_16914_17444_- type I restriction modification DNA specificity domain protein (gi|383187574|gb|EIC80018.1|) | hypothetical protein HMPREF1017_02581 (gi|336415130|ref|ZP_08595473.1|) | anti-codon nuclease masking agent (gi|386835317|ref|YP_006240634.1|) | HP0790-like protein (gi|167854666|ref|ZP_02477446.1|) | type I restriction enzyme specificity protein HsdS (gi|219870942|ref|YP_002475317.1|) | type I restriction-modification system, S subunit (fragment) (gi|321310217|ref|YP_004192546.1|) | type I restriction enzyme specificity HsdS domain protein (gi|385859613|ref|YP_005906123.1|) | type I restriction-modification system, S subunit (gi|321310223|ref|YP_004192552.1|)
SRS023352_LANL_scaffold_66263_17471_18334_- Type I restriction enzyme M protein (gi|307263060|ref|ZP_07544682.1|) | type I restriction enzyme EcoR124II M protein (gi|190149749|ref|YP_001968274.1|) | hypothetical protein EIKCOROL_00173 (gi|225023320|ref|ZP_03712512.1|) | hypothetical protein FSAG_02183 (gi|340753121|ref|ZP_08689912.1|) | N-6 DNA Methylase family protein (gi|262067751|ref|ZP_06027363.1|) | putative type I restriction enzyme-like protein (gi|341951060|gb|EGT77641.1|) | phage associated protein (gi|319776204|ref|YP_004138692.1|) | Type I restriction enzyme EcoR124II M protein (gi|229844486|ref|ZP_04464626.1|) | Hypothetical protein GGE_1996 (gi|341952838|gb|EGT79355.1|)
SRS023352_LANL_scaffold_80973_1596_3053_+ type II restriction enzyme HgAI (gi|340351541|ref|ZP_08674453.1|) | type II restriction enzyme HgaI (gi|393292272|emb|CCI72357.1|) | endonuclease (gi|5578897|emb|CAB51246.1|)
SRS023354_LANL_scaffold_627_25658_27241_- hypothetical protein HMPREF9682_00792 (gi|355366083|gb|EHG13802.1|) | helicase C-terminal domain protein (gi|342833378|gb|EGU67659.1|) | type III restriction enzyme, res subunit (gi|385694824|gb|EIG25408.1|) | helicase, putative (gi|77405301|ref|ZP_00782397.1|) | DEAD box family helicase, phage associated (gi|288904657|ref|YP_003429878.1|) | DEAD box family helicase (gi|15674735|ref|NP_268909.1|) | DNA/RNA helicase (gi|94992062|ref|YP_600161.1|) | DEAD/DEAH box helicase (gi|312899701|ref|ZP_07759024.1|)
SRS023354_LANL_scaffold_5332_9455_9863_+ phage protein (gi|225870191|ref|YP_002746138.1|) | putative helicase (gi|330832270|ref|YP_004401095.1|) | hypothetical protein STRUR_2119 (gi|357638521|ref|ZP_09136394.1|) | hypothetical protein phiPH15_gp18 (gi|190151433|ref|YP_001974344.1|) | hypothetical protein CGSSp6BS73_08219 (gi|148990194|ref|ZP_01821425.1|) | hypothetical protein CGSSp9BS68_09302 (gi|148993430|ref|ZP_01822947.1|) | type III restriction enzyme, res subunit (gi|379542900|gb|EHZ08052.1|)
SRS023358_LANL_scaffold_10255_22735_23355_- hypothetical protein FSAG_02183 (gi|340753121|ref|ZP_08689912.1|) | N-6 DNA Methylase family protein (gi|262067751|ref|ZP_06027363.1|) | hypothetical protein PEPMIC_00720 (gi|160946761|ref|ZP_02093964.1|) | phage associated protein (gi|319776204|ref|YP_004138692.1|) | putative uncharacterised type i restriction-modification system related protein (gi|378696445|ref|YP_005178403.1|) | Type I restriction enzyme EcoR124II M protein (gi|229844486|ref|ZP_04464626.1|) | putative type I restriction enzyme-like protein (gi|341951060|gb|EGT77641.1|) | Hypothetical protein GGE_1996 (gi|341952838|gb|EGT79355.1|) | Type I restriction enzyme M protein (gi|307263060|ref|ZP_07544682.1|)
SRS023358_LANL_scaffold_10255_23390_23662_- phage associated protein (gi|319776204|ref|YP_004138692.1|) | N-6 DNA Methylase family protein (gi|262067751|ref|ZP_06027363.1|) | hypothetical protein FSAG_02183 (gi|340753121|ref|ZP_08689912.1|) | putative type I restriction enzyme-like protein (gi|341952861|gb|EGT79376.1|) | Type I restriction enzyme EcoR124II M protein (gi|229844486|ref|ZP_04464626.1|) | Type I restriction enzyme M protein (gi|307263060|ref|ZP_07544682.1|) | Hypothetical protein GGE_1996 (gi|341952838|gb|EGT79355.1|) | putative uncharacterised type i restriction-modification system related protein (gi|378696445|ref|YP_005178403.1|) | type I restriction enzyme EcoR124II M protein (gi|190149749|ref|YP_001968274.1|)
SRS023538_Baylor_scaffold_1482_37789_39312_- type II restriction enzyme (gi|329119725|ref|ZP_08248405.1|) | hypothetical protein HMPREF0476_0077 (gi|333374540|ref|ZP_08466380.1|) | site-specific DNA-methyltransferase restriction-modification protein (gi|381401775|ref|ZP_09926668.1|) | N-6 DNA Methylase family (gi|124004979|ref|ZP_01689822.1|)
SRS023557_Baylor_scaffold_29540_11635_12675_- hypothetical protein FSAG_02183 (gi|340753121|ref|ZP_08689912.1|) | N-6 DNA Methylase family protein (gi|262067751|ref|ZP_06027363.1|) | hypothetical protein PEPMIC_00720 (gi|160946761|ref|ZP_02093964.1|) | Type I restriction enzyme M protein (gi|307263060|ref|ZP_07544682.1|) | putative type I restriction enzyme-like protein (gi|341951060|gb|EGT77641.1|) | type I restriction enzyme EcoR124II M protein (gi|190149749|ref|YP_001968274.1|) | phage associated protein (gi|319776204|ref|YP_004138692.1|) | Type I restriction enzyme EcoR124II M protein (gi|229844486|ref|ZP_04464626.1|) | Hypothetical protein GGE_1996 (gi|341952838|gb|EGT79355.1|)
SRS023595_Baylor_scaffold_1161_16499_18082_- helicase C-terminal domain protein (gi|342833378|gb|EGU67659.1|) | hypothetical protein HMPREF9682_00792 (gi|355366083|gb|EHG13802.1|) | type III restriction enzyme, res subunit (gi|385694824|gb|EIG25408.1|) | helicase, putative (gi|77405301|ref|ZP_00782397.1|) | DEAD box family helicase, phage associated (gi|288904657|ref|YP_003429878.1|) | DNA/RNA helicase (gi|94992062|ref|YP_600161.1|) | DEAD box family helicase (gi|15674735|ref|NP_268909.1|) | DEAD/DEAH box helicase (gi|312899701|ref|ZP_07759024.1|)
SRS023595_Baylor_scaffold_25891_3482_4390_+ Type I restriction enzyme M protein (gi|307263060|ref|ZP_07544682.1|) | type I restriction enzyme EcoR124II M protein (gi|190149749|ref|YP_001968274.1|) | hypothetical protein EIKCOROL_00173 (gi|225023320|ref|ZP_03712512.1|) | phage associated protein (gi|319776204|ref|YP_004138692.1|) | Type I restriction enzyme EcoR124II M protein (gi|229844486|ref|ZP_04464626.1|) | putative type I restriction enzyme-like protein (gi|341952861|gb|EGT79376.1|) | Hypothetical protein GGE_1996 (gi|341952838|gb|EGT79355.1|) | putative uncharacterised type i restriction-modification system related protein (gi|378696445|ref|YP_005178403.1|) | hypothetical protein FSAG_02183 (gi|340753121|ref|ZP_08689912.1|) | N-6 DNA Methylase family protein (gi|262067751|ref|ZP_06027363.1|)
SRS023595_Baylor_scaffold_25891_4495_4932_+ type I restriction modification DNA specificity domain protein (gi|383187574|gb|EIC80018.1|) | type I restriction-modification system, S subunit (fragment) (gi|321310217|ref|YP_004192546.1|) | type I restriction enzyme specificity HsdS domain protein (gi|385859613|ref|YP_005906123.1|) | hypothetical protein ACTODO_00044 (gi|154507565|ref|ZP_02043207.1|) | anti-codon nuclease masking agent (gi|386835317|ref|YP_006240634.1|) | type I restriction-modification system, S subunit (gi|321310223|ref|YP_004192552.1|)
SRS023595_Baylor_scaffold_81312_1372_2295_+ hypothetical protein FSAG_02183 (gi|340753121|ref|ZP_08689912.1|) | N-6 DNA Methylase family protein (gi|262067751|ref|ZP_06027363.1|) | hypothetical protein PEPMIC_00720 (gi|160946761|ref|ZP_02093964.1|) | phage associated protein (gi|319776204|ref|YP_004138692.1|) | putative type I restriction enzyme-like protein (gi|341951060|gb|EGT77641.1|) | Type I restriction enzyme EcoR124II M protein (gi|229844486|ref|ZP_04464626.1|) | Hypothetical protein GGE_1996 (gi|341952838|gb|EGT79355.1|) | putative uncharacterised type i restriction-modification system related protein (gi|378696445|ref|YP_005178403.1|) | hypothetical protein EIKCOROL_00173 (gi|225023320|ref|ZP_03712512.1|)
SRS023595_Baylor_scaffold_93417_62551_64062_- UvsW (gi|388549089|gb|AFK66289.1|) | helicase (gi|333798208|ref|YP_004508480.1|) | UvsW RNA-DNA and DNA-DNA helicase ATPase (gi|157311474|ref|YP_001469517.1|) | type III restriction enzyme (gi|323947359|gb|EGB43365.1|) | RNA-DNA + DNA-DNA helicase (gi|61806318|ref|YP_214677.1|) | DNA helicase UvsW (gi|282598968|ref|YP_003358885.1|)
SRS023617_Baylor_scaffold_34143_6924_7685_+ type I restriction enzyme M subunit (gi|68248686|ref|YP_247798.1|) | hypothetical protein PARA_11690 (gi|345429745|ref|YP_004822863.1|) | possible type I restriction enzyme M subunit (gi|145631143|ref|ZP_01786917.1|) | hypothetical protein (gi|386263766|ref|YP_005827259.1|) | putative type I restriction-modification system methyltransferase subunit (gi|378773946|ref|YP_005176189.1|) | hypothetical protein plu1163 (gi|37525131|ref|NP_928475.1|) | phage integrase (gi|253990769|ref|YP_003042125.1|)
SRS023835.C3869132_5511_6896_+ DEAD/DEAH box helicase (gi|282848865|ref|ZP_06258255.1|) | DNA/RNA helicase (gi|293402157|ref|ZP_06646295.1|) | hypothetical protein HMPREF9477_00926 (gi|331091445|ref|ZP_08340283.1|) | hypothetical protein HMPREF1020_03848 (gi|355628487|ref|ZP_09049769.1|) | DNA or RNA helicases of superfamily II (gi|291531538|emb|CBK97123.1|) | hypothetical protein EUBSIR_00458 (gi|167749502|ref|ZP_02421629.1|) | type III restriction protein res subunit (gi|325288509|ref|YP_004264690.1|) | type III restriction enzyme, res subunit (gi|385694824|gb|EIG25408.1|) | DEAD box family helicase (gi|257080658|ref|ZP_05575019.1|)
SRS023837.C582679_1_159_+ prophage Lp2 protein 6 (gi|168483687|ref|ZP_02708639.1|) | type I restriction enzyme R protein, N-terminal domain protein (gi|339456780|gb|EGP69362.1|) | type I restriction enzyme R family protein (gi|381320118|gb|EIC60794.1|) | hypothetical protein SPAR4_0014 (gi|379540763|gb|EHZ05934.1|) | type I restriction enzyme HsdR protein N-terminal domain protein (gi|313891084|ref|ZP_07824703.1|)
SRS023841_Baylor_scaffold_26024_666_1652_- hypothetical protein FSAG_02183 (gi|340753121|ref|ZP_08689912.1|) | N-6 DNA Methylase family protein (gi|262067751|ref|ZP_06027363.1|) | hypothetical protein PEPMIC_00720 (gi|160946761|ref|ZP_02093964.1|) | Type I restriction enzyme M protein (gi|307263060|ref|ZP_07544682.1|) | putative type I restriction enzyme-like protein (gi|341951060|gb|EGT77641.1|) | phage associated protein (gi|319776204|ref|YP_004138692.1|) | type I restriction enzyme EcoR124II M protein (gi|190149749|ref|YP_001968274.1|) | Type I restriction enzyme EcoR124II M protein (gi|229844486|ref|ZP_04464626.1|) | Hypothetical protein GGE_1996 (gi|341952838|gb|EGT79355.1|)
SRS023926_Baylor_scaffold_1686_27122_28483_- DEAD/DEAH box helicase (gi|282848865|ref|ZP_06258255.1|) | DNA or RNA helicases of superfamily II (gi|291531538|emb|CBK97123.1|) | hypothetical protein EUBSIR_00458 (gi|167749502|ref|ZP_02421629.1|) | hypothetical protein HMPREF9477_00926 (gi|331091445|ref|ZP_08340283.1|) | hypothetical protein HMPREF9682_00792 (gi|355366083|gb|EHG13802.1|) | type III restriction enzyme, res subunit (gi|385694824|gb|EIG25408.1|) | helicase, putative (gi|77405301|ref|ZP_00782397.1|) | hypothetical protein CATMIT_01082 (gi|224541909|ref|ZP_03682448.1|) | helicase C-terminal domain protein (gi|333771924|gb|EGL48821.1|)
SRS023926_Baylor_scaffold_14183_1484_2470_- type I restriction enzyme HsdR protein (gi|329954213|ref|ZP_08295307.1|) | prophage Lp2 protein 6 (gi|323344850|ref|ZP_08085074.1|) | hypothetical protein HMPREF9456_02182 (gi|333378860|ref|ZP_08470587.1|) | hypothetical protein (gi|383754783|ref|YP_005433686.1|) | type I restriction enzyme R protein N-terminal domain protein (gi|400367310|gb|EJP20327.1|) | hypothetical protein CLOST_1563 (gi|310658867|ref|YP_003936588.1|) | hypothetical protein Palpr_2810 (gi|313205267|ref|YP_004043924.1|) | hypothetical protein lin1828 (gi|16800895|ref|NP_471163.1|)
SRS023926_Baylor_scaffold_26680_1_967_+ SWF/SNF family helicase (gi|254304002|ref|ZP_04971360.1|) | type III restriction enzyme, res subunit superfamily (gi|294783586|ref|ZP_06748910.1|) | hypothetical protein HMPREF0401_01615 (gi|336419333|ref|ZP_08599597.1|) | Superfamily II DNA/RNA helicase, SNF2 family (gi|212638494|ref|YP_002315014.1|) | protein, SNF2 family (gi|312901374|ref|ZP_07760654.1|) | hypothetical protein GCWU000282_01458 (gi|229824154|ref|ZP_04450223.1|) | helicase C-terminal domain protein (gi|313885386|ref|ZP_07819136.1|)
SRS023926_Baylor_scaffold_75895_4357_5100_- N-6 DNA Methylase family protein (gi|262067751|ref|ZP_06027363.1|) | hypothetical protein PEPMIC_00720 (gi|160946761|ref|ZP_02093964.1|) | hypothetical protein FSAG_02183 (gi|340753121|ref|ZP_08689912.1|) | Type I restriction enzyme EcoR124II M protein (gi|229844486|ref|ZP_04464626.1|) | phage associated protein (gi|319776204|ref|YP_004138692.1|) | Hypothetical protein GGE_1996 (gi|341952838|gb|EGT79355.1|) | putative type I restriction enzyme-like protein (gi|341952861|gb|EGT79376.1|) | putative uncharacterised type i restriction-modification system related protein (gi|378696445|ref|YP_005178403.1|) | predicted protein (gi|254494396|ref|ZP_05107567.1|) | putative phage associated protein (gi|194099443|ref|YP_002002545.1|)
SRS023938_Baylor_scaffold_7989_10057_11640_+ helicase C-terminal domain protein (gi|342833378|gb|EGU67659.1|) | hypothetical protein HMPREF9682_00792 (gi|355366083|gb|EHG13802.1|) | type III restriction enzyme, res subunit (gi|385694824|gb|EIG25408.1|) | DEAD box family helicase, phage associated (gi|288904657|ref|YP_003429878.1|) | helicase, putative (gi|77405301|ref|ZP_00782397.1|) | DEAD box family helicase (gi|15674735|ref|NP_268909.1|) | DNA/RNA helicase (gi|94992062|ref|YP_600161.1|) | DEAD/DEAH box helicase (gi|312899701|ref|ZP_07759024.1|)
SRS023964_Baylor_scaffold_58300_5575_6717_+ TM2 domain protein (gi|305679941|ref|ZP_07402751.1|) | hypothetical protein CORMATOL_01033 (gi|225021021|ref|ZP_03710213.1|) | hypothetical protein CORMATOL_00782 (gi|225020774|ref|ZP_03709966.1|) | hypothetical protein CORMATOL_00230 (gi|225020227|ref|ZP_03709419.1|) | conserved domain protein (gi|305680022|ref|ZP_07402832.1|) | hypothetical protein NCgl1490 (gi|19552762|ref|NP_600764.1|) | conserved hypothetical protein (gi|305680069|ref|ZP_07402879.1|) | hypothetical protein CORMATOL_00227 (gi|225020224|ref|ZP_03709416.1|) | Predicted endonuclease distantly related to archaeal Holliday junction resolvase and Mrr-like restriction enzymes (gi|291541114|emb|CBL14225.1|)
SRS024015_Baylor_scaffold_4952_32684_38053_- SNF2 family protein (gi|353532050|gb|EHC01727.1|) | type III restriction enzyme, res subunit (gi|353796318|gb|EHD76662.1|) | SNF2 family N-terminal domain protein (gi|342833776|gb|EGU68056.1|)
SRS024015_Baylor_scaffold_15290_11540_12310_+ putative type IV restriction endonuclease (gi|339445968|ref|YP_004711972.1|) | conserved hypothetical protein (gi|390558839|ref|ZP_10243234.1|) | putative stress response protein, TerZ- and CABP1 (gi|395224765|ref|ZP_10403300.1|) | hypothetical protein Lwei2_00819 (gi|359725648|ref|ZP_09264344.1|) | type I restriction enzyme R protein N-terminal domain protein (gi|400327853|gb|EJO80093.1|) | hypothetical protein 2209_scaffold2350_00086 (gi|377806397|gb|AFB76095.1|) | hypothetical protein (gi|134095444|ref|YP_001100519.1|) | Restriction endonuclease, type I, EcoRI, R subunit/Type III (gi|373853974|ref|ZP_09596772.1|) | stress protein, tellurium resistance TerD (gi|119944158|ref|YP_941838.1|)
SRS024015_Baylor_scaffold_43334_39741_41375_+ hypothetical protein HMPREF0993_02758 (gi|336423248|ref|ZP_08603381.1|) | hypothetical protein DesU5LDRAFT_3023 (gi|386393585|ref|ZP_10078366.1|) | type III restriction protein res subunit (gi|189499684|ref|YP_001959154.1|) | DNA or RNA helicases of superfamily II (gi|291563649|emb|CBL42465.1|) | helicase-like protein (gi|76802558|ref|YP_327566.1|) | DNA repair helicase Rad25 (gi|365979250|gb|EHN15315.1|) | type III restriction enzyme, res subunit (gi|121607010|ref|YP_994817.1|)
SRS024015_Baylor_scaffold_44309_322_1779_+ type II restriction enzyme Sau3AI (gi|288802352|ref|ZP_06407792.1|) | DNA mismatch repair enzyme MutH (gi|329960680|ref|ZP_08299023.1|) | type II restriction endonuclease (gi|255283694|ref|ZP_05348249.1|) | DNA mismatch repair protein MutH (gi|376259886|ref|YP_005146606.1|) | hypothetical protein EUBHAL_00780 (gi|225026531|ref|ZP_03715723.1|)
SRS024017_Baylor_scaffold_6323_11303_11557_+ hypothetical protein HMPREF1125_1694 (gi|400369643|gb|EJP22640.1|) | type III restriction enzyme (gi|315612484|ref|ZP_07887397.1|) | conserved hypothetical protein (gi|293365751|ref|ZP_06612458.1|) | conserved domain protein (gi|334267126|gb|EGL85594.1|) | hypothetical protein SMSK597_0534 (gi|307704517|ref|ZP_07641425.1|) | hypothetical protein HMPREF9954_2066 (gi|343390450|gb|EGV03030.1|) | hypothetical protein HMPREF1115_0317 (gi|383183756|gb|EIC76291.1|) | hypothetical protein (gi|325978578|ref|YP_004288294.1|)
SRS024021_Baylor_scaffold_9517_4873_5883_- phage protein (gi|225870191|ref|YP_002746138.1|) | putative helicase (gi|330832270|ref|YP_004401095.1|) | hypothetical protein STRUR_2119 (gi|357638521|ref|ZP_09136394.1|) | hypothetical protein phiPH15_gp18 (gi|190151433|ref|YP_001974344.1|) | hypothetical protein CGSSp6BS73_08219 (gi|148990194|ref|ZP_01821425.1|) | hypothetical protein CGSSp9BS68_09302 (gi|148993430|ref|ZP_01822947.1|) | type III restriction enzyme, res subunit (gi|395585115|gb|EJG45506.1|)
SRS024021_Baylor_scaffold_35818_24776_26299_- type II restriction enzyme (gi|329119725|ref|ZP_08248405.1|) | hypothetical protein HMPREF0476_0077 (gi|333374540|ref|ZP_08466380.1|) | site-specific DNA-methyltransferase restriction-modification protein (gi|381401775|ref|ZP_09926668.1|) | N-6 DNA Methylase family (gi|124004979|ref|ZP_01689822.1|)
SRS024021.C2045068_6583_7788_+ hypothetical protein HMPREF0401_01615 (gi|336419333|ref|ZP_08599597.1|) | SWF/SNF family helicase (gi|254304002|ref|ZP_04971360.1|) | type III restriction enzyme, res subunit superfamily (gi|294783586|ref|ZP_06748910.1|) | protein, SNF2 family (gi|312901374|ref|ZP_07760654.1|) | hypothetical protein GCWU000282_01458 (gi|229824154|ref|ZP_04450223.1|) | helicase C-terminal domain protein (gi|313885386|ref|ZP_07819136.1|) | Superfamily II DNA/RNA helicase, SNF2 family (gi|212638494|ref|YP_002315014.1|)
SRS024021.C2045092_11719_11973_- hypothetical protein HMPREF1125_1694 (gi|400369643|gb|EJP22640.1|) | type III restriction enzyme (gi|315612484|ref|ZP_07887397.1|) | conserved hypothetical protein (gi|293365751|ref|ZP_06612458.1|) | conserved domain protein (gi|334267126|gb|EGL85594.1|) | hypothetical protein SMSK597_0534 (gi|307704517|ref|ZP_07641425.1|) | hypothetical protein HMPREF9954_2066 (gi|343390450|gb|EGV03030.1|) | hypothetical protein HMPREF1115_0317 (gi|383183756|gb|EIC76291.1|) | hypothetical protein (gi|325978578|ref|YP_004288294.1|)
SRS024075_LANL_scaffold_23783_5998_6444_+ hypothetical protein HMPREF1032_00562 (gi|365133431|ref|ZP_09342766.1|) | Predicted endonuclease distantly related to archaeal Holliday junction resolvase and Mrr-like restriction enzymes (gi|291541114|emb|CBL14225.1|) | type II restriction endonuclease family protein (gi|240145595|ref|ZP_04744196.1|) | hypothetical protein ANACOL_01855 (gi|167770510|ref|ZP_02442563.1|) | TM2 domain protein (gi|240143777|ref|ZP_04742378.1|) | TM2 domain-containing protein (gi|261416955|ref|YP_003250638.1|) | hypothetical protein (gi|385791769|ref|YP_005822892.1|) | hypothetical protein CLOSTMETH_02269 (gi|225018325|ref|ZP_03707517.1|) | hypothetical protein COPEUT_02335 (gi|163816151|ref|ZP_02207519.1|) | TM2 domain. (gi|295093460|emb|CBK82551.1|)
SRS024081_LANL_scaffold_3390_3616_5223_+ DNA or RNA helicase of superfamily II (gi|262067840|ref|ZP_06027452.1|) | hypothetical protein HMPREF9466_01623 (gi|373113365|ref|ZP_09527590.1|) | type III restriction protein res subunit (gi|296272202|ref|YP_003654833.1|) | type III restriction enzyme, res subunit (gi|156937768|ref|YP_001435564.1|) | hypothetical protein IMG5_200940 (gi|340500260|gb|EGR27154.1|) | hypothetical protein HMPREF9466_01624 (gi|373113366|ref|ZP_09527591.1|) | DNA repair protein RAD25 (gi|115375905|ref|ZP_01463154.1|) | type III restriction protein res subunit, partial (gi|392444800|gb|EIW22194.1|)
SRS024081_LANL_scaffold_31353_93099_93698_- hypothetical protein PEPMIC_00720 (gi|160946761|ref|ZP_02093964.1|) | N-6 DNA Methylase family protein (gi|262067751|ref|ZP_06027363.1|) | hypothetical protein FSAG_02183 (gi|340753121|ref|ZP_08689912.1|) | type I restriction enzyme EcoR124II M protein (gi|190149749|ref|YP_001968274.1|) | Type I restriction enzyme M protein (gi|307263060|ref|ZP_07544682.1|) | putative type I restriction enzyme-like protein (gi|341952861|gb|EGT79376.1|) | Type I restriction enzyme EcoR124II M protein (gi|229844486|ref|ZP_04464626.1|) | Hypothetical protein GGE_1996 (gi|341952838|gb|EGT79355.1|) | phage associated protein (gi|319776204|ref|YP_004138692.1|)
SRS024081_LANL_scaffold_33505_4567_5553_- hypothetical protein FSAG_02183 (gi|340753121|ref|ZP_08689912.1|) | N-6 DNA Methylase family protein (gi|262067751|ref|ZP_06027363.1|) | hypothetical protein PEPMIC_00720 (gi|160946761|ref|ZP_02093964.1|) | Type I restriction enzyme M protein (gi|307263060|ref|ZP_07544682.1|) | type I restriction enzyme EcoR124II M protein (gi|190149749|ref|YP_001968274.1|) | putative type I restriction enzyme-like protein (gi|341952861|gb|EGT79376.1|) | Hypothetical protein GGE_1996 (gi|341952838|gb|EGT79355.1|) | phage associated protein (gi|319776204|ref|YP_004138692.1|) | Type I restriction enzyme EcoR124II M protein (gi|229844486|ref|ZP_04464626.1|) | putative uncharacterised type i restriction-modification system related protein (gi|378696445|ref|YP_005178403.1|)
SRS024081_LANL_scaffold_35113_8068_9654_- hypothetical protein HMPREF9682_00792 (gi|355366083|gb|EHG13802.1|) | DEAD/DEAH box helicase (gi|312899701|ref|ZP_07759024.1|) | DEAD box family helicase (gi|257080658|ref|ZP_05575019.1|) | helicase C-terminal domain protein (gi|342833378|gb|EGU67659.1|) | helicase, putative (gi|77405301|ref|ZP_00782397.1|) | type III restriction enzyme, res subunit (gi|385694824|gb|EIG25408.1|) | DNA/RNA helicase (gi|94992062|ref|YP_600161.1|)
SRS024081_LANL_scaffold_45697_6603_7469_+ hypothetical protein CGSSp6BS73_08219 (gi|148990194|ref|ZP_01821425.1|) | hypothetical protein CGSSp9BS68_09302 (gi|148993430|ref|ZP_01822947.1|) | type III restriction enzyme, res subunit (gi|395893322|gb|EJH04309.1|) | hypothetical protein phiPH15_gp18 (gi|190151433|ref|YP_001974344.1|) | putative helicase (gi|330832270|ref|YP_004401095.1|)
SRS024081_LANL_scaffold_50683_28040_29023_- hypothetical protein CGSSp6BS73_08219 (gi|148990194|ref|ZP_01821425.1|) | type III restriction enzyme, res subunit (gi|379542900|gb|EHZ08052.1|) | hypothetical protein CGSSp9BS68_09302 (gi|148993430|ref|ZP_01822947.1|) | hypothetical protein phiPH15_gp18 (gi|190151433|ref|YP_001974344.1|) | putative helicase (gi|330832270|ref|YP_004401095.1|)
SRS024081_LANL_scaffold_50773_251_676_+ hypothetical protein PARA_11690 (gi|345429745|ref|YP_004822863.1|) | type I restriction enzyme M subunit (gi|68248686|ref|YP_247798.1|) | hypothetical protein (gi|386263766|ref|YP_005827259.1|) | possible type I restriction enzyme M subunit (gi|145631143|ref|ZP_01786917.1|) | putative type I restriction-modification system methyltransferase subunit (gi|378773946|ref|YP_005176189.1|) | hypothetical protein plu1163 (gi|37525131|ref|NP_928475.1|) | phage integrase (gi|253990769|ref|YP_003042125.1|)
SRS024081_LANL_scaffold_74372_1_1475_+ type III restriction enzyme, res subunit (gi|385694824|gb|EIG25408.1|) | hypothetical protein HMPREF9682_00792 (gi|355366083|gb|EHG13802.1|) | helicase C-terminal domain protein (gi|342833378|gb|EGU67659.1|) | DEAD box family helicase, phage associated (gi|288904657|ref|YP_003429878.1|) | helicase, putative (gi|77405301|ref|ZP_00782397.1|) | DEAD box family helicase (gi|15674735|ref|NP_268909.1|) | DNA/RNA helicase (gi|94992062|ref|YP_600161.1|) | DEAD/DEAH box helicase (gi|312899701|ref|ZP_07759024.1|)
SRS024087_LANL_scaffold_33612_10585_11346_+ possible type I restriction enzyme M subunit (gi|145631143|ref|ZP_01786917.1|) | hypothetical protein (gi|386263766|ref|YP_005827259.1|) | type I restriction enzyme M subunit (gi|68248686|ref|YP_247798.1|) | hypothetical protein PARA_11690 (gi|345429745|ref|YP_004822863.1|) | putative type I restriction-modification system methyltransferase subunit (gi|378773946|ref|YP_005176189.1|) | hypothetical protein plu1163 (gi|37525131|ref|NP_928475.1|) | phage integrase (gi|253990769|ref|YP_003042125.1|)
SRS024087_LANL_scaffold_75089_16494_16949_- helicase protein, partial (gi|378822596|ref|ZP_09845355.1|) | DNA helicase restriction enzyme Type III R subunit (gi|319941355|ref|ZP_08015684.1|) | type III restriction enzyme, res subunit (gi|251771370|gb|EES51950.1|) | helicase (gi|19554259|ref|NP_602261.1|) | superfamily II DNA/RNA helicase (gi|62391915|ref|YP_227317.1|) | hypothetical protein (gi|138896441|ref|YP_001126894.1|) | methyltransferase domain protein (gi|400203866|gb|EJO34851.1|) | endonuclease and methylase LlaGI (gi|333998394|ref|YP_004531006.1|)
SRS024087.C3587166_1489_2922_+ hypothetical protein BACUNI_02657 (gi|160890217|ref|ZP_02071220.1|) | type I restriction enzyme HsdR protein N-terminal domain protein (gi|294778749|ref|ZP_06744168.1|) | hypothetical protein HMPREF1063_04052 (gi|392626274|gb|EIY20321.1|) | hypothetical protein HMPREF1065_00436 (gi|392648380|gb|EIY42070.1|) | hypothetical protein HMPREF1018_03712 (gi|336411226|ref|ZP_08591694.1|) | hypothetical protein BSFG_03841 (gi|345517536|ref|ZP_08797005.1|) | Restriction endonuclease, type I, EcoRI, R subunit/Type III (gi|336399084|ref|ZP_08579884.1|) | hypothetical protein Coch_1917 (gi|256820744|ref|YP_003142023.1|) | conserved hypothetical protein (gi|228472832|ref|ZP_04057590.1|)
SRS024138_Baylor_scaffold_21096_1_551_+ hypothetical protein (gi|386263766|ref|YP_005827259.1|) | possible type I restriction enzyme M subunit (gi|145631143|ref|ZP_01786917.1|) | type I restriction enzyme M subunit (gi|68248686|ref|YP_247798.1|) | hypothetical protein PARA_11690 (gi|345429745|ref|YP_004822863.1|) | putative type I restriction-modification system methyltransferase subunit (gi|378773946|ref|YP_005176189.1|) | hypothetical protein BrE312_3557 (gi|354598945|ref|ZP_09016962.1|) | hypothetical protein ECL_00514 (gi|296100883|ref|YP_003611029.1|)
SRS024138_Baylor_scaffold_49669_28994_30559_- helicase, putative (gi|380305366|gb|EIA17644.1|) | helicase (gi|182626298|ref|ZP_02954054.1|) | type III restriction enzyme, res subunit (gi|251781045|ref|ZP_04823965.1|) | ABC transporter, permease/ATP-binding protein (gi|169346939|ref|ZP_02865887.1|) | hypothetical protein PE36_08066 (gi|149910973|ref|ZP_01899603.1|) | hypothetical protein HMPREF9476_00447 (gi|373228185|gb|EHP50495.1|)
SRS024138.C2732606_1_317_+ hypothetical protein VEIDISOL_00706 (gi|238018846|ref|ZP_04599272.1|) | SNF2 domain-containing protein (gi|29374969|ref|NP_814122.1|) | helicase (gi|227520161|ref|ZP_03950210.1|) | DNA helicase (gi|397698845|ref|YP_006536633.1|) | conserved hypothetical protein (gi|257088837|ref|ZP_05583198.1|) | SNF2-related protein (gi|365977320|gb|EHN13419.1|) | protein, SNF2 family (gi|320530608|ref|ZP_08031660.1|) | type III restriction enzyme, res subunit (gi|357545744|gb|EHJ27709.1|)
SRS024140_LANL_scaffold_1270_358_1428_- type I restriction enzyme R protein, N-terminal domain protein (gi|339456780|gb|EGP69362.1|) | prophage Lp2 protein 6 (gi|168483687|ref|ZP_02708639.1|) | hypothetical protein SPAR4_0014 (gi|379540763|gb|EHZ05934.1|) | type I restriction enzyme R family protein (gi|381320118|gb|EIC60794.1|) | type I restriction enzyme HsdR protein N-terminal domain protein (gi|313891084|ref|ZP_07824703.1|)
SRS024277_LANL_scaffold_14367_36305_37888_+ type III restriction enzyme, res subunit (gi|385694824|gb|EIG25408.1|) | hypothetical protein HMPREF9682_00792 (gi|355366083|gb|EHG13802.1|) | helicase C-terminal domain protein (gi|342833378|gb|EGU67659.1|) | DEAD box family helicase, phage associated (gi|288904657|ref|YP_003429878.1|) | helicase, putative (gi|77405301|ref|ZP_00782397.1|) | DEAD box family helicase (gi|15674735|ref|NP_268909.1|) | DNA/RNA helicase (gi|94992062|ref|YP_600161.1|) | DEAD/DEAH box helicase (gi|312899701|ref|ZP_07759024.1|)
SRS024289.C2113801_698_1726_+ hypothetical protein FSAG_02183 (gi|340753121|ref|ZP_08689912.1|) | N-6 DNA Methylase family protein (gi|262067751|ref|ZP_06027363.1|) | hypothetical protein PEPMIC_00720 (gi|160946761|ref|ZP_02093964.1|) | Type I restriction enzyme M protein (gi|307263060|ref|ZP_07544682.1|) | type I restriction enzyme EcoR124II M protein (gi|190149749|ref|YP_001968274.1|) | phage associated protein (gi|319776204|ref|YP_004138692.1|) | Type I restriction enzyme EcoR124II M protein (gi|229844486|ref|ZP_04464626.1|) | putative type I restriction enzyme-like protein (gi|341952861|gb|EGT79376.1|) | putative uncharacterised type i restriction-modification system related protein (gi|378696445|ref|YP_005178403.1|) | Hypothetical protein GGE_1996 (gi|341952838|gb|EGT79355.1|)
SRS024331_LANL_scaffold_26124_23723_25309_- hypothetical protein EUBSIR_00458 (gi|167749502|ref|ZP_02421629.1|) | DNA or RNA helicases of superfamily II (gi|291531538|emb|CBK97123.1|) | hypothetical protein HMPREF1020_03848 (gi|355628487|ref|ZP_09049769.1|) | type III restriction protein res subunit (gi|302385772|ref|YP_003821594.1|) | hypothetical protein DORLON_00809 (gi|153853411|ref|ZP_01994820.1|) | DNA/RNA helicase (gi|293402157|ref|ZP_06646295.1|) | hypothetical protein HMPREF1021_00270 (gi|365829918|ref|ZP_09371506.1|) | type III restriction enzyme (gi|237735522|ref|ZP_04566003.1|)
SRS024347.C1548120_1179_2105_- hypothetical protein FSAG_02183 (gi|340753121|ref|ZP_08689912.1|) | hypothetical protein PEPMIC_00720 (gi|160946761|ref|ZP_02093964.1|) | phage associated protein (gi|319776204|ref|YP_004138692.1|) | N-6 DNA Methylase family protein (gi|262067751|ref|ZP_06027363.1|) | Type I restriction enzyme EcoR124II M protein (gi|229844486|ref|ZP_04464626.1|) | putative type I restriction enzyme-like protein (gi|341952861|gb|EGT79376.1|) | Hypothetical protein GGE_1996 (gi|341952838|gb|EGT79355.1|) | putative uncharacterised type i restriction-modification system related protein (gi|378696445|ref|YP_005178403.1|) | Type I restriction enzyme M protein (gi|307263060|ref|ZP_07544682.1|)
SRS024355_LANL_scaffold_20820_2547_3620_+ hypothetical protein cje77_05455 (gi|380664704|gb|EIB80296.1|) | type I restriction enzyme r protein n terminus (hsdr_n) (gi|86151624|ref|ZP_01069838.1|) | prophage Lp2 protein 6 (gi|384447907|ref|YP_005655958.1|) | hypothetical protein cje135_03325 (gi|380624461|gb|EIB43109.1|) | restriction endonuclease (gi|295133476|ref|YP_003584152.1|) | hypothetical protein Cla_0837 (gi|222823840|ref|YP_002575414.1|) | hypothetical protein (gi|340618168|ref|YP_004736621.1|) | hypothetical protein FF52_19520 (gi|395804095|ref|ZP_10483336.1|) | Restriction endonuclease, type I, EcoRI, R subunit/Type III (gi|344203882|ref|YP_004789025.1|)
SRS024355_LANL_scaffold_58335_5723_6748_+ putative helicase (gi|330832270|ref|YP_004401095.1|) | hypothetical protein STRUR_2119 (gi|357638521|ref|ZP_09136394.1|) | phage protein (gi|225870191|ref|YP_002746138.1|) | hypothetical protein phiPH15_gp18 (gi|190151433|ref|YP_001974344.1|) | hypothetical protein CGSSp6BS73_08219 (gi|148990194|ref|ZP_01821425.1|) | hypothetical protein CGSSp9BS68_09302 (gi|148993430|ref|ZP_01822947.1|) | type III restriction enzyme, res subunit (gi|395585115|gb|EJG45506.1|)
SRS024355_LANL_scaffold_89722_237_718_+ N-6 DNA Methylase family protein (gi|262067751|ref|ZP_06027363.1|) | hypothetical protein FSAG_02183 (gi|340753121|ref|ZP_08689912.1|) | hypothetical protein PEPMIC_00720 (gi|160946761|ref|ZP_02093964.1|) | type I restriction enzyme EcoR124II M protein (gi|190149749|ref|YP_001968274.1|) | Type I restriction enzyme M protein (gi|307263060|ref|ZP_07544682.1|) | Type I restriction enzyme EcoR124II M protein (gi|229844486|ref|ZP_04464626.1|) | putative type I restriction enzyme-like protein (gi|341952861|gb|EGT79376.1|) | phage associated protein (gi|319776204|ref|YP_004138692.1|) | Hypothetical protein GGE_1996 (gi|341952838|gb|EGT79355.1|)
SRS024375_LANL_scaffold_43268_3820_5403_- type III restriction enzyme, res subunit (gi|385694824|gb|EIG25408.1|) | hypothetical protein HMPREF9682_00792 (gi|355366083|gb|EHG13802.1|) | helicase C-terminal domain protein (gi|342833378|gb|EGU67659.1|) | DEAD box family helicase, phage associated (gi|288904657|ref|YP_003429878.1|) | helicase, putative (gi|77405301|ref|ZP_00782397.1|) | DNA/RNA helicase (gi|94992062|ref|YP_600161.1|) | DEAD box family helicase (gi|15674735|ref|NP_268909.1|) | DEAD/DEAH box helicase (gi|312899701|ref|ZP_07759024.1|)
SRS024375_LANL_scaffold_44105_2146_3729_- type III restriction enzyme, res subunit (gi|385694824|gb|EIG25408.1|) | helicase C-terminal domain protein (gi|342833378|gb|EGU67659.1|) | hypothetical protein HMPREF9682_00792 (gi|355366083|gb|EHG13802.1|) | DEAD box family helicase, phage associated (gi|288904657|ref|YP_003429878.1|) | helicase, putative (gi|77405301|ref|ZP_00782397.1|) | DEAD box family helicase (gi|15674735|ref|NP_268909.1|) | DNA/RNA helicase (gi|94992062|ref|YP_600161.1|) | DEAD/DEAH box helicase (gi|312899701|ref|ZP_07759024.1|)
SRS024377_LANL_scaffold_5197_8952_9875_+ phage associated protein (gi|319776204|ref|YP_004138692.1|) | putative uncharacterised type i restriction-modification system related protein (gi|378696445|ref|YP_005178403.1|) | Type I restriction enzyme EcoR124II M protein (gi|229844486|ref|ZP_04464626.1|) | putative type I restriction enzyme-like protein (gi|341951060|gb|EGT77641.1|) | Hypothetical protein GGE_1996 (gi|341952838|gb|EGT79355.1|) | Type I restriction enzyme M protein (gi|307263060|ref|ZP_07544682.1|) | type I restriction enzyme EcoR124II M protein (gi|190149749|ref|YP_001968274.1|)
SRS024381_LANL_scaffold_6473_1454_2356_+ hypothetical protein FSAG_02183 (gi|340753121|ref|ZP_08689912.1|) | N-6 DNA Methylase family protein (gi|262067751|ref|ZP_06027363.1|) | hypothetical protein PEPMIC_00720 (gi|160946761|ref|ZP_02093964.1|) | hypothetical protein EIKCOROL_00173 (gi|225023320|ref|ZP_03712512.1|) | phage associated protein (gi|319776204|ref|YP_004138692.1|) | putative uncharacterised type i restriction-modification system related protein (gi|378696445|ref|YP_005178403.1|) | Type I restriction enzyme EcoR124II M protein (gi|229844486|ref|ZP_04464626.1|) | putative type I restriction enzyme-like protein (gi|341952861|gb|EGT79376.1|) | Hypothetical protein GGE_1996 (gi|341952838|gb|EGT79355.1|)
SRS024381_LANL_scaffold_69888_1_449_- helicase C-terminal domain protein (gi|342833378|gb|EGU67659.1|) | hypothetical protein HMPREF9682_00792 (gi|355366083|gb|EHG13802.1|) | type III restriction enzyme, res subunit (gi|385694824|gb|EIG25408.1|) | DEAD box family helicase, phage associated (gi|288904657|ref|YP_003429878.1|) | DEAD box family helicase (gi|15674735|ref|NP_268909.1|) | DNA/RNA helicase (gi|94992062|ref|YP_600161.1|) | helicase, putative (gi|77405301|ref|ZP_00782397.1|) | DEAD/DEAH box helicase (gi|307269934|ref|ZP_07551260.1|)
SRS024381_LANL_scaffold_71871_35511_36905_- hypothetical protein phiPH15_gp18 (gi|190151433|ref|YP_001974344.1|) | putative helicase (gi|330832270|ref|YP_004401095.1|) | type III restriction enzyme, res subunit (gi|395585115|gb|EJG45506.1|) | hypothetical protein CGSSp9BS68_09302 (gi|148993430|ref|ZP_01822947.1|)
SRS024441_LANL_scaffold_6722_68653_69276_+ type II restriction enzyme EcoRI-like protein (gi|315024030|gb|EFT37032.1|) | site-specific DNA-methyltransferase (adenine-specific) (gi|313206954|ref|YP_004046131.1|) | hypothetical protein BLLJ_1040 (gi|322691229|ref|YP_004220799.1|) | adenine-specific DNA modification methylase (gi|257439997|ref|ZP_05615752.1|) | hypothetical protein COPEUT_02360 (gi|163816176|ref|ZP_02207544.1|) | hypothetical protein (gi|295108401|emb|CBL22354.1|)
SRS024441_LANL_scaffold_20034_5834_7417_- helicase, putative (gi|77405301|ref|ZP_00782397.1|) | DEAD box family helicase, phage associated (gi|288904657|ref|YP_003429878.1|) | helicase C-terminal domain protein (gi|333771924|gb|EGL48821.1|) | DEAD box family helicase (gi|15674735|ref|NP_268909.1|) | DNA/RNA helicase (gi|94992062|ref|YP_600161.1|) | hypothetical protein HMPREF9682_00792 (gi|355366083|gb|EHG13802.1|) | type III restriction enzyme, res subunit (gi|385694824|gb|EIG25408.1|) | DEAD/DEAH box helicase (gi|312899701|ref|ZP_07759024.1|)
SRS024441.C3124349_7731_9092_+ DEAD/DEAH box helicase (gi|282848865|ref|ZP_06258255.1|) | hypothetical protein HMPREF9477_00926 (gi|331091445|ref|ZP_08340283.1|) | DNA or RNA helicases of superfamily II (gi|291531538|emb|CBK97123.1|) | hypothetical protein EUBSIR_00458 (gi|167749502|ref|ZP_02421629.1|) | hypothetical protein HMPREF9682_00792 (gi|355366083|gb|EHG13802.1|) | hypothetical protein CATMIT_01082 (gi|224541909|ref|ZP_03682448.1|) | helicase C-terminal domain protein (gi|342833378|gb|EGU67659.1|) | type III restriction enzyme, res subunit (gi|385694824|gb|EIG25408.1|) | hypothetical protein HMPREF1021_00270 (gi|365829918|ref|ZP_09371506.1|) | DEAD box family helicase (gi|257080658|ref|ZP_05575019.1|)
SRS024447_LANL_scaffold_38759_8578_10098_+ DEAD/DEAH box helicase (gi|282848865|ref|ZP_06258255.1|) | DNA/RNA helicase (gi|293402157|ref|ZP_06646295.1|) | hypothetical protein HMPREF9477_00926 (gi|331091445|ref|ZP_08340283.1|) | hypothetical protein HMPREF1020_03848 (gi|355628487|ref|ZP_09049769.1|) | DNA or RNA helicases of superfamily II (gi|291531538|emb|CBK97123.1|) | hypothetical protein EUBSIR_00458 (gi|167749502|ref|ZP_02421629.1|) | type III restriction protein res subunit (gi|325288509|ref|YP_004264690.1|) | hypothetical protein DORLON_00809 (gi|153853411|ref|ZP_01994820.1|) | type III restriction enzyme, res subunit (gi|385694824|gb|EIG25408.1|) | hypothetical protein HMPREF9682_00792 (gi|355366083|gb|EHG13802.1|)
SRS024470_LANL_scaffold_5497_12649_13023_- type I restriction modification DNA specificity domain protein (gi|383187574|gb|EIC80018.1|) | type I restriction enzyme specificity HsdS domain protein (gi|385859613|ref|YP_005906123.1|) | type I restriction-modification system, S subunit (fragment) (gi|321310217|ref|YP_004192546.1|) | type I restriction-modification system subunit S (gi|374318149|ref|YP_005064648.1|) | restriction modification system DNA specificity domain protein (gi|289422992|ref|ZP_06424812.1|) | type I restriction-modification system, S subunit (gi|321310223|ref|YP_004192552.1|)
SRS024470_LANL_scaffold_5497_13185_14045_- hypothetical protein EIKCOROL_00173 (gi|225023320|ref|ZP_03712512.1|) | Type I restriction enzyme M protein (gi|307263060|ref|ZP_07544682.1|) | type I restriction enzyme EcoR124II M protein (gi|190149749|ref|YP_001968274.1|) | hypothetical protein FSAG_02183 (gi|340753121|ref|ZP_08689912.1|) | N-6 DNA Methylase family protein (gi|262067751|ref|ZP_06027363.1|) | putative type I restriction enzyme-like protein (gi|341952861|gb|EGT79376.1|) | Type I restriction enzyme EcoR124II M protein (gi|229844486|ref|ZP_04464626.1|) | Hypothetical protein GGE_1996 (gi|341952838|gb|EGT79355.1|) | phage associated protein (gi|319776204|ref|YP_004138692.1|) | putative uncharacterised type i restriction-modification system related protein (gi|378696445|ref|YP_005178403.1|)
SRS024561_LANL_scaffold_14496_528_770_+ hypothetical protein PPECC33_35240 (gi|338768335|gb|EGP23132.1|) | type I restriction enzyme R protein (gi|331675075|ref|ZP_08375832.1|) | hypothetical protein ESNG_02479 (gi|371607762|gb|EHN96327.1|) | putative uncharacterized protein (gi|379987140|emb|CCF86755.1|) | hypothetical protein (gi|146308707|ref|YP_001189172.1|) | protein of unknown function DUF450 (gi|221066837|ref|ZP_03542942.1|) | hypothetical protein PTD2_14912 (gi|88860325|ref|ZP_01134963.1|) | hypothetical protein PSYPI_10525 (gi|330939450|gb|EGH42806.1|) | hypothetical protein PSYAP_18832 (gi|330980602|gb|EGH78705.1|)
SRS024580_LANL_scaffold_4633_1_1473_- helicase, putative (gi|77405301|ref|ZP_00782397.1|) | helicase C-terminal domain protein (gi|342833378|gb|EGU67659.1|) | hypothetical protein HMPREF9682_00792 (gi|355366083|gb|EHG13802.1|) | DEAD box family helicase, phage associated (gi|288904657|ref|YP_003429878.1|) | type III restriction enzyme, res subunit (gi|385694824|gb|EIG25408.1|) | DNA/RNA helicase (gi|94992062|ref|YP_600161.1|) | DEAD box family helicase (gi|15674735|ref|NP_268909.1|)
SRS024580_LANL_scaffold_36333_10807_12390_- helicase C-terminal domain protein (gi|342833378|gb|EGU67659.1|) | hypothetical protein HMPREF9682_00792 (gi|355366083|gb|EHG13802.1|) | type III restriction enzyme, res subunit (gi|385694824|gb|EIG25408.1|) | DEAD box family helicase, phage associated (gi|288904657|ref|YP_003429878.1|) | helicase, putative (gi|77405301|ref|ZP_00782397.1|) | DEAD box family helicase (gi|15674735|ref|NP_268909.1|) | DNA/RNA helicase (gi|94992062|ref|YP_600161.1|) | DEAD/DEAH box helicase (gi|312899701|ref|ZP_07759024.1|)
SRS024580.C3094927_3023_4657_+ hypothetical protein HMPREF0993_02758 (gi|336423248|ref|ZP_08603381.1|) | hypothetical protein DesU5LDRAFT_3023 (gi|386393585|ref|ZP_10078366.1|) | DNA or RNA helicases of superfamily II (gi|291563649|emb|CBL42465.1|) | type III restriction protein res subunit (gi|189499684|ref|YP_001959154.1|) | helicase-like protein (gi|76802558|ref|YP_327566.1|) | hypothetical protein VIBHAR_01111 (gi|156973422|ref|YP_001444329.1|) | DNA repair helicase Rad25 (gi|365979250|gb|EHN15315.1|) | type III restriction enzyme, res subunit (gi|121607010|ref|YP_994817.1|)
SRS024637_LANL_scaffold_11032_20632_24965_+ SNF2 family protein (gi|386586455|ref|YP_006082857.1|) | type III restriction enzyme, res subunit (gi|353749201|gb|EHD29851.1|) | hypothetical protein HMPREF9682_00649 (gi|355365940|gb|EHG13659.1|) | SNF2 family N-terminal domain protein (gi|357639319|ref|ZP_09137192.1|)
SRS042131_WUGC_scaffold_6880_25438_26859_- hypothetical protein BACUNI_02657 (gi|160890217|ref|ZP_02071220.1|) | type I restriction enzyme HsdR protein N-terminal domain protein (gi|294778749|ref|ZP_06744168.1|) | hypothetical protein HMPREF1063_04052 (gi|392626274|gb|EIY20321.1|) | hypothetical protein HMPREF1065_00436 (gi|392648380|gb|EIY42070.1|) | hypothetical protein HMPREF1018_03712 (gi|336411226|ref|ZP_08591694.1|)
SRS042131_WUGC_scaffold_11183_10479_10937_- hypothetical protein HMPREF9623_01320 (gi|373107357|ref|ZP_09521656.1|) | conserved hypothetical protein (gi|303237588|ref|ZP_07324150.1|) | type IIS restriction enzyme protein (gi|219872011|ref|YP_002476386.1|) | type II restriction enzyme (gi|108563869|ref|YP_628185.1|) | type IIS restriction enzyme protein, partial (gi|375336041|ref|ZP_09777385.1|) | hypothetical protein (gi|91204874|ref|YP_537229.1|) | hypothetical protein SPAR67_1013 (gi|353840107|gb|EHE20181.1|) | hypothetical protein CGSSp11BS70_00135 (gi|148998861|ref|ZP_01826297.1|) | hypothetical protein AMCSP02_001024 (gi|395601779|gb|EJG61925.1|)
SRS042131_WUGC_scaffold_11183_10991_11425_- conserved hypothetical protein (gi|169347008|ref|ZP_02865950.1|) | type I restriction modification DNA specificity domain protein (gi|357639513|ref|ZP_09137386.1|) | hypothetical protein HMPREF0476_0267 (gi|333374735|ref|ZP_08466570.1|) | hypothetical protein HMPREF0978_01215 (gi|374625479|ref|ZP_09697895.1|) | N-6 DNA methylase (gi|261415108|ref|YP_003248791.1|) | type IIS restriction enzyme protein (gi|393046976|gb|EJB47955.1|)
SRS042131_WUGC_scaffold_11183_11511_13295_- restriction enzyme alpha subunit (gi|322513898|ref|ZP_08066976.1|) | hypothetical protein HMPREF9467_05168 (gi|357057195|ref|ZP_09118196.1|) | hypothetical protein BLLJ_0992 (gi|322691181|ref|YP_004220751.1|) | hypothetical protein (gi|310828498|ref|YP_003960855.1|) | hypothetical protein STRUR_0695 (gi|357639392|ref|ZP_09137265.1|) | hypothetical protein HMPREF1052_0275 (gi|387769540|ref|ZP_10125803.1|) | conserved hypothetical protein (gi|282882738|ref|ZP_06291345.1|) | hypothetical protein STRCR_0994 (gi|357236825|ref|ZP_09124168.1|)
SRS042131_WUGC_scaffold_11183_55558_56436_- hypothetical protein PEPMIC_00720 (gi|160946761|ref|ZP_02093964.1|) | N-6 DNA Methylase family protein (gi|262067751|ref|ZP_06027363.1|) | hypothetical protein FSAG_02183 (gi|340753121|ref|ZP_08689912.1|) | Type I restriction enzyme M protein (gi|307263060|ref|ZP_07544682.1|) | type I restriction enzyme EcoR124II M protein (gi|190149749|ref|YP_001968274.1|) | phage associated protein (gi|319776204|ref|YP_004138692.1|) | putative type I restriction enzyme-like protein (gi|341952861|gb|EGT79376.1|) | Type I restriction enzyme EcoR124II M protein (gi|229844486|ref|ZP_04464626.1|) | Hypothetical protein GGE_1996 (gi|341952838|gb|EGT79355.1|)
SRS042131_WUGC_scaffold_48369_2012_3376_+ hypothetical protein CGSSp9BS68_09302 (gi|148993430|ref|ZP_01822947.1|) | type III restriction enzyme, res subunit (gi|395585115|gb|EJG45506.1|) | hypothetical protein CGSSp6BS73_08219 (gi|148990194|ref|ZP_01821425.1|)
SRS042131_WUGC_scaffold_48369_30086_31072_- hypothetical protein HMPREF9389_0198 (gi|332366264|gb|EGJ44019.1|) | hypothetical protein HMPREF9389_0197 (gi|332366263|gb|EGJ44018.1|) | hypothetical protein HMPREF9335_01487 (gi|353345355|gb|EHB89650.1|) | restriction enzyme (gi|251793528|ref|YP_003008257.1|) | restriction enzyme BgcI subunit beta (gi|261337565|ref|ZP_05965449.1|)
SRS042131_WUGC_scaffold_48369_31077_33041_- restriction enzyme BgcI subunit alpha (gi|332366262|gb|EGJ44017.1|) | hypothetical protein SAO46_2663 (gi|323441376|gb|EGA99035.1|) | hypothetical protein (gi|1771599|emb|CAA64185.1|)
SRS042131_WUGC_scaffold_49689_8127_9710_- helicase C-terminal domain protein (gi|342833378|gb|EGU67659.1|) | hypothetical protein HMPREF9682_00792 (gi|355366083|gb|EHG13802.1|) | type III restriction enzyme, res subunit (gi|385694824|gb|EIG25408.1|) | DEAD box family helicase, phage associated (gi|288904657|ref|YP_003429878.1|) | helicase, putative (gi|77405301|ref|ZP_00782397.1|) | DEAD box family helicase (gi|15674735|ref|NP_268909.1|) | DNA/RNA helicase (gi|94992062|ref|YP_600161.1|) | DEAD/DEAH box helicase (gi|312899701|ref|ZP_07759024.1|)
SRS042131_WUGC_scaffold_59238_21634_22350_- Restriction endonuclease, type I, EcoRI, R subunit/Type III (gi|373853974|ref|ZP_09596772.1|) | hypothetical protein Nmul_A2724 (gi|82703837|ref|YP_413403.1|) | hypothetical protein Lwei2_00819 (gi|359725648|ref|ZP_09264344.1|) | type I restriction enzyme R protein N-terminal domain protein (gi|400327853|gb|EJO80093.1|) | hypothetical protein (gi|134095444|ref|YP_001100519.1|) | stress protein, tellurium resistance TerD (gi|171913554|ref|ZP_02929024.1|) | hypothetical protein 2209_scaffold2350_00086 (gi|377806397|gb|AFB76095.1|) | conserved hypothetical protein (gi|390558839|ref|ZP_10243234.1|) | putative type IV restriction endonuclease (gi|339445968|ref|YP_004711972.1|)
SRS042457_LANL_scaffold_5779_1875_2783_+ Type I restriction enzyme M protein (gi|307263060|ref|ZP_07544682.1|) | type I restriction enzyme EcoR124II M protein (gi|190149749|ref|YP_001968274.1|) | hypothetical protein EIKCOROL_00173 (gi|225023320|ref|ZP_03712512.1|) | phage associated protein (gi|319776204|ref|YP_004138692.1|) | Type I restriction enzyme EcoR124II M protein (gi|229844486|ref|ZP_04464626.1|) | putative type I restriction enzyme-like protein (gi|341952861|gb|EGT79376.1|) | Hypothetical protein GGE_1996 (gi|341952838|gb|EGT79355.1|) | putative uncharacterised type i restriction-modification system related protein (gi|378696445|ref|YP_005178403.1|) | hypothetical protein FSAG_02183 (gi|340753121|ref|ZP_08689912.1|) | N-6 DNA Methylase family protein (gi|262067751|ref|ZP_06027363.1|)
SRS042457_LANL_scaffold_5779_2888_3325_+ type I restriction modification DNA specificity domain protein (gi|383187574|gb|EIC80018.1|) | type I restriction-modification system, S subunit (fragment) (gi|321310217|ref|YP_004192546.1|) | type I restriction enzyme specificity HsdS domain protein (gi|385859613|ref|YP_005906123.1|) | anti-codon nuclease masking agent (gi|386835317|ref|YP_006240634.1|) | hypothetical protein ACTODO_00044 (gi|154507565|ref|ZP_02043207.1|) | type I restriction-modification system, S subunit (gi|321310223|ref|YP_004192552.1|)
SRS042643_WUGC_scaffold_65762_37381_39051_+ DNA or RNA helicase of superfamily II (gi|262067840|ref|ZP_06027452.1|) | hypothetical protein HMPREF9466_01623 (gi|373113365|ref|ZP_09527590.1|) | hypothetical protein N47_B19570 (gi|308272205|emb|CBX28811.1|) | DEAD/DEAH box helicase (gi|301059569|ref|ZP_07200481.1|) | ATP-dependent DEAD/DEAH box helicase (gi|224369150|ref|YP_002603314.1|) | type III restriction enzyme, res subunit (gi|156937768|ref|YP_001435564.1|) | hypothetical protein EUBIFOR_02215 (gi|218283660|ref|ZP_03489621.1|) | hypothetical protein LJ0037 (gi|42518123|ref|NP_964053.1|) | type III restriction protein res subunit (gi|373855547|ref|ZP_09598293.1|)
SRS042984_LANL_scaffold_41837_9541_11124_+ helicase C-terminal domain protein (gi|342833378|gb|EGU67659.1|) | hypothetical protein HMPREF9682_00792 (gi|355366083|gb|EHG13802.1|) | type III restriction enzyme, res subunit (gi|385694824|gb|EIG25408.1|) | DEAD box family helicase, phage associated (gi|288904657|ref|YP_003429878.1|) | helicase, putative (gi|77405301|ref|ZP_00782397.1|) | DEAD box family helicase (gi|15674735|ref|NP_268909.1|) | DNA/RNA helicase (gi|94992062|ref|YP_600161.1|) | DEAD/DEAH box helicase (gi|312899701|ref|ZP_07759024.1|)
SRS042984_LANL_scaffold_75334_3189_4076_- type II restriction enzyme NgoPII (gi|260913721|ref|ZP_05920197.1|) | type II site-specific deoxyribonuclease (gi|158320885|ref|YP_001513392.1|) | hypothetical protein HMPREF1019_01502 (gi|365154386|ref|ZP_09350819.1|) | FnuDI restriction endonuclease (gi|2961230|gb|AAC05694.1|)
SRS043411_WUGC_scaffold_7656_82919_83380_- hypothetical protein BDI_1117 (gi|150007759|ref|YP_001302502.1|) | type I restriction enzyme R protein (gi|298375704|ref|ZP_06985661.1|) | hypothetical protein PRABACTJOHN_02331 (gi|218262043|ref|ZP_03476659.1|) | hypothetical protein PARMER_01792 (gi|154492160|ref|ZP_02031786.1|) | hypothetical protein HMPREF1071_03115 (gi|393784080|ref|ZP_10372247.1|) | hypothetical protein BfaeM_15727 (gi|380695396|ref|ZP_09860255.1|) | hypothetical protein BSGG_4669 (gi|383111771|ref|ZP_09932577.1|) | hypothetical protein HMPREF1062_04484 (gi|392631416|gb|EIY25389.1|) | conserved hypothetical protein (gi|262406659|ref|ZP_06083208.1|) | hypothetical protein BT_0887 (gi|29346297|ref|NP_809800.1|)
SRS043411_WUGC_scaffold_21308_41671_42759_+ type I restriction enzyme HsdR protein (gi|329954213|ref|ZP_08295307.1|) | hypothetical protein HMPREF9456_02182 (gi|333378860|ref|ZP_08470587.1|) | hypothetical protein (gi|255036882|ref|YP_003087503.1|) | hypothetical protein ALIPUT_01215 (gi|167752952|ref|ZP_02425079.1|) | hypothetical protein Palpr_2810 (gi|313205267|ref|YP_004043924.1|)
SRS043422_LANL_scaffold_27491_8490_9665_- type III restriction enzyme, res subunit superfamily (gi|294783586|ref|ZP_06748910.1|) | SWF/SNF family helicase (gi|254304002|ref|ZP_04971360.1|) | hypothetical protein HMPREF0401_01615 (gi|336419333|ref|ZP_08599597.1|) | protein, SNF2 family (gi|312901374|ref|ZP_07760654.1|) | hypothetical protein GCWU000282_01458 (gi|229824154|ref|ZP_04450223.1|) | Superfamily II DNA/RNA helicase, SNF2 family (gi|212638494|ref|YP_002315014.1|) | helicase C-terminal domain protein (gi|313885386|ref|ZP_07819136.1|)
SRS043422.C2691475_1393_2487_+ type I restriction enzyme HsdR protein (gi|329954213|ref|ZP_08295307.1|) | hypothetical protein BACCOP_01115 (gi|189460474|ref|ZP_03009259.1|) | prophage Lp2 protein 6 (gi|323344850|ref|ZP_08085074.1|) | hypothetical protein (gi|383754783|ref|YP_005433686.1|) | conserved hypothetical protein (gi|237735508|ref|ZP_04565989.1|) | hypothetical protein HMPREF9456_02182 (gi|333378860|ref|ZP_08470587.1|) | hypothetical protein CLOST_1563 (gi|310658867|ref|YP_003936588.1|)
SRS043663_LANL_scaffold_2441_5850_6716_- hypothetical protein CGSSp6BS73_08219 (gi|148990194|ref|ZP_01821425.1|) | hypothetical protein CGSSp9BS68_09302 (gi|148993430|ref|ZP_01822947.1|) | type III restriction enzyme, res subunit (gi|395898981|gb|EJH09925.1|) | hypothetical protein phiPH15_gp18 (gi|190151433|ref|YP_001974344.1|) | putative helicase (gi|330832270|ref|YP_004401095.1|)
SRS043663_LANL_scaffold_9783_13966_14220_- hypothetical protein HMPREF9954_2066 (gi|343390450|gb|EGV03030.1|) | hypothetical protein SMSK597_0534 (gi|307704517|ref|ZP_07641425.1|) | conserved hypothetical protein (gi|293365751|ref|ZP_06612458.1|) | conserved domain protein (gi|334267126|gb|EGL85594.1|) | type III restriction enzyme (gi|315612484|ref|ZP_07887397.1|) | hypothetical protein HMPREF1125_1694 (gi|400369643|gb|EJP22640.1|) | hypothetical protein HMPREF1115_0317 (gi|383183756|gb|EIC76291.1|) | hypothetical protein (gi|325978578|ref|YP_004288294.1|)
SRS043663_LANL_scaffold_13547_8034_9020_- hypothetical protein FSAG_02183 (gi|340753121|ref|ZP_08689912.1|) | N-6 DNA Methylase family protein (gi|262067751|ref|ZP_06027363.1|) | hypothetical protein PEPMIC_00720 (gi|160946761|ref|ZP_02093964.1|) | Type I restriction enzyme M protein (gi|307263060|ref|ZP_07544682.1|) | type I restriction enzyme EcoR124II M protein (gi|190149749|ref|YP_001968274.1|) | putative type I restriction enzyme-like protein (gi|341952861|gb|EGT79376.1|) | phage associated protein (gi|319776204|ref|YP_004138692.1|) | Hypothetical protein GGE_1996 (gi|341952838|gb|EGT79355.1|) | Type I restriction enzyme EcoR124II M protein (gi|229844486|ref|ZP_04464626.1|) | putative uncharacterised type i restriction-modification system related protein (gi|378696445|ref|YP_005178403.1|)
SRS043755.C2386497_362_1288_+ putative type I restriction enzyme-like protein (gi|341951060|gb|EGT77641.1|) | Hypothetical protein GGE_1996 (gi|341952838|gb|EGT79355.1|) | phage associated protein (gi|319776204|ref|YP_004138692.1|) | Type I restriction enzyme EcoR124II M protein (gi|229844486|ref|ZP_04464626.1|) | putative uncharacterised type i restriction-modification system related protein (gi|378696445|ref|YP_005178403.1|) | Type I restriction enzyme M protein (gi|307263060|ref|ZP_07544682.1|) | type I restriction enzyme EcoR124II M protein (gi|190149749|ref|YP_001968274.1|) | putative phage associated protein (gi|385336399|ref|YP_005890346.1|)
SRS044373_WUGC_scaffold_3936_2419_3402_+ hypothetical protein CGSSp6BS73_08219 (gi|148990194|ref|ZP_01821425.1|) | hypothetical protein CGSSp9BS68_09302 (gi|148993430|ref|ZP_01822947.1|) | type III restriction enzyme, res subunit (gi|395898981|gb|EJH09925.1|) | hypothetical protein phiPH15_gp18 (gi|190151433|ref|YP_001974344.1|) | putative helicase (gi|119953764|ref|YP_950569.1|)
SRS044373_WUGC_scaffold_3936_9059_9976_+ Type I restriction enzyme M protein (gi|307263060|ref|ZP_07544682.1|) | type I restriction enzyme EcoR124II M protein (gi|190149749|ref|YP_001968274.1|) | hypothetical protein EIKCOROL_00173 (gi|225023320|ref|ZP_03712512.1|) | putative type I restriction enzyme-like protein (gi|341951060|gb|EGT77641.1|) | phage associated protein (gi|319776204|ref|YP_004138692.1|) | Type I restriction enzyme EcoR124II M protein (gi|229844486|ref|ZP_04464626.1|) | Hypothetical protein GGE_1996 (gi|341952838|gb|EGT79355.1|) | hypothetical protein FSAG_02183 (gi|340753121|ref|ZP_08689912.1|) | N-6 DNA Methylase family protein (gi|262067751|ref|ZP_06027363.1|)
SRS044373_WUGC_scaffold_3936_10189_10515_+ type I restriction enzyme specificity HsdS domain protein (gi|385859613|ref|YP_005906123.1|) | type I restriction-modification system, S subunit (fragment) (gi|321310217|ref|YP_004192546.1|) | type I restriction-modification system subunit S (gi|374318149|ref|YP_005064648.1|) | type I restriction modification DNA specificity domain protein (gi|383187574|gb|EIC80018.1|)
SRS044373_WUGC_scaffold_25341_752_1846_+ type I restriction enzyme HsdR protein (gi|329954213|ref|ZP_08295307.1|) | hypothetical protein BACCOP_01115 (gi|189460474|ref|ZP_03009259.1|) | hypothetical protein CLOST_1563 (gi|310658867|ref|YP_003936588.1|) | hypothetical protein (gi|383754783|ref|YP_005433686.1|) | Restriction endonuclease, type I, EcoRI, R subunit/Type III (gi|374380770|ref|ZP_09638359.1|) | hypothetical protein PG1591 (gi|34541242|ref|NP_905721.1|) | conserved hypothetical protein (gi|237735508|ref|ZP_04565989.1|)
SRS044373_WUGC_scaffold_59873_10215_11081_- hypothetical protein CGSSp6BS73_08219 (gi|148990194|ref|ZP_01821425.1|) | hypothetical protein CGSSp9BS68_09302 (gi|148993430|ref|ZP_01822947.1|) | type III restriction enzyme, res subunit (gi|395898981|gb|EJH09925.1|) | hypothetical protein phiPH15_gp18 (gi|190151433|ref|YP_001974344.1|) | putative helicase (gi|330832270|ref|YP_004401095.1|)
SRS044373_WUGC_scaffold_61704_694_1762_+ type III restriction enzyme, res subunit (gi|385694824|gb|EIG25408.1|) | helicase C-terminal domain protein (gi|342833378|gb|EGU67659.1|) | hypothetical protein HMPREF9682_00792 (gi|355366083|gb|EHG13802.1|) | DEAD box family helicase, phage associated (gi|288904657|ref|YP_003429878.1|) | helicase, putative (gi|77405301|ref|ZP_00782397.1|) | DEAD box family helicase (gi|15674735|ref|NP_268909.1|) | DNA/RNA helicase (gi|94992062|ref|YP_600161.1|) | DEAD/DEAH box helicase (gi|312899701|ref|ZP_07759024.1|)
SRS044486_WUGC_scaffold_4525_2430_3191_- type I restriction enzyme M subunit (gi|68248686|ref|YP_247798.1|) | possible type I restriction enzyme M subunit (gi|145631143|ref|ZP_01786917.1|) | hypothetical protein PARA_11690 (gi|345429745|ref|YP_004822863.1|) | hypothetical protein (gi|386263766|ref|YP_005827259.1|) | putative type I restriction-modification system methyltransferase subunit (gi|378773946|ref|YP_005176189.1|) | hypothetical protein plu1163 (gi|37525131|ref|NP_928475.1|) | phage integrase (gi|253990769|ref|YP_003042125.1|)
SRS044662_LANL_scaffold_10241_14499_15155_- Restriction endonuclease, type I, EcoRI, R subunit/Type III (gi|373853974|ref|ZP_09596772.1|) | hypothetical protein Nmul_A2724 (gi|82703837|ref|YP_413403.1|) | hypothetical protein Lwei2_00819 (gi|359725648|ref|ZP_09264344.1|) | type I restriction enzyme R protein N-terminal domain protein (gi|400327853|gb|EJO80093.1|) | hypothetical protein (gi|134095444|ref|YP_001100519.1|) | stress protein, tellurium resistance TerD (gi|171913554|ref|ZP_02929024.1|) | hypothetical protein 2209_scaffold2350_00086 (gi|377806397|gb|AFB76095.1|) | conserved hypothetical protein (gi|390558839|ref|ZP_10243234.1|) | putative type IV restriction endonuclease (gi|339445968|ref|YP_004711972.1|)
SRS044662_LANL_scaffold_28688_3874_4332_- hypothetical protein CGSSp9BS68_09302 (gi|148993430|ref|ZP_01822947.1|) | hypothetical protein CGSSp6BS73_08219 (gi|148990194|ref|ZP_01821425.1|) | putative helicase domain protein (gi|353796151|gb|EHD76496.1|) | type III restriction enzyme, res subunit (gi|395893322|gb|EJH04309.1|) | hypothetical protein phiPH15_gp18 (gi|190151433|ref|YP_001974344.1|) | putative helicase (gi|119953764|ref|YP_950569.1|)
SRS044662_LANL_scaffold_49551_27716_29311_+ hypothetical protein HMPREF0401_01615 (gi|336419333|ref|ZP_08599597.1|) | type III restriction enzyme, res subunit superfamily (gi|294783586|ref|ZP_06748910.1|) | SWF/SNF family helicase (gi|254304002|ref|ZP_04971360.1|)
SRS045127_LANL_scaffold_6100_10566_13838_- type III restriction enzyme, res subunit (gi|302345453|ref|YP_003813806.1|) | hypothetical protein HMPREF1063_02241 (gi|392632226|gb|EIY26189.1|) | hypothetical protein HMPREF1065_03406 (gi|392640698|gb|EIY34491.1|) | type I restriction-modification system restriction subunit (gi|237709673|ref|ZP_04540154.1|)
SRS045127_LANL_scaffold_6100_14367_15022_- type I site-specific restriction-modification system, S subunit (gi|357406988|ref|YP_004918912.1|) | restriction endonuclease S subunit (gi|381150703|ref|ZP_09862572.1|) | restriction modification system DNA specificity domain protein (gi|374628514|ref|ZP_09700899.1|) | restriction modification system DNA specificity domain-containing protein (gi|325289015|ref|YP_004265196.1|) | putative type I restriction enzyme, DNA specificity subunit (gi|268325013|emb|CBH38601.1|) | type I restriction-modification system specificity determinant (gi|258545847|ref|ZP_05706081.1|)
SRS045197_WUGC_scaffold_77690_1565_2638_- hypothetical protein Cla_0837 (gi|222823840|ref|YP_002575414.1|) | hypothetical protein cje77_05455 (gi|380664704|gb|EIB80296.1|) | type I restriction enzyme r protein n terminus (hsdr_n) (gi|86151624|ref|ZP_01069838.1|) | prophage Lp2 protein 6 (gi|384447907|ref|YP_005655958.1|) | hypothetical protein cje135_03325 (gi|380624461|gb|EIB43109.1|)
SRS045254_WUGC_scaffold_5334_16734_17660_+ hypothetical protein FSAG_02183 (gi|340753121|ref|ZP_08689912.1|) | hypothetical protein PEPMIC_00720 (gi|160946761|ref|ZP_02093964.1|) | phage associated protein (gi|319776204|ref|YP_004138692.1|) | Type I restriction enzyme EcoR124II M protein (gi|229844486|ref|ZP_04464626.1|) | putative type I restriction enzyme-like protein (gi|341952861|gb|EGT79376.1|) | Hypothetical protein GGE_1996 (gi|341952838|gb|EGT79355.1|) | putative uncharacterised type i restriction-modification system related protein (gi|378696445|ref|YP_005178403.1|) | N-6 DNA Methylase family protein (gi|262067751|ref|ZP_06027363.1|) | Type I restriction enzyme M protein (gi|307263060|ref|ZP_07544682.1|)
SRS045715_LANL_scaffold_49779_10014_11471_+ type II restriction enzyme HgAI (gi|340351541|ref|ZP_08674453.1|) | type II restriction enzyme HgaI (gi|393292272|emb|CCI72357.1|) | endonuclease (gi|5578897|emb|CAB51246.1|)
SRS045715_LANL_scaffold_106491_1_764_- N-6 DNA Methylase family protein (gi|262067751|ref|ZP_06027363.1|) | hypothetical protein FSAG_02183 (gi|340753121|ref|ZP_08689912.1|) | hypothetical protein PEPMIC_00720 (gi|160946761|ref|ZP_02093964.1|) | Type I restriction enzyme M protein (gi|307263060|ref|ZP_07544682.1|) | type I restriction enzyme EcoR124II M protein (gi|190149749|ref|YP_001968274.1|) | phage associated protein (gi|319776204|ref|YP_004138692.1|) | putative uncharacterised type i restriction-modification system related protein (gi|378696445|ref|YP_005178403.1|) | putative type I restriction enzyme-like protein (gi|341952861|gb|EGT79376.1|) | Type I restriction enzyme EcoR124II M protein (gi|229844486|ref|ZP_04464626.1|)
SRS047113_LANL_scaffold_26354_2360_3922_+ type III restriction enzyme, res subunit superfamily (gi|294783586|ref|ZP_06748910.1|) | hypothetical protein HMPREF0401_01615 (gi|336419333|ref|ZP_08599597.1|) | SWF/SNF family helicase (gi|254304002|ref|ZP_04971360.1|)
SRS047113_LANL_scaffold_43997_33261_36341_- type I restriction-modification system, R subunit (gi|299141340|ref|ZP_07034477.1|) | Restriction endonuclease, type I, R subunit/Type III (gi|325297670|ref|YP_004257587.1|) | type I restriction enzyme HsdR (gi|150005914|ref|YP_001300658.1|) | type I restriction-modification system restriction subunit (gi|304310805|ref|YP_003810403.1|) | putative type I restriction endonuclease (gi|347536663|ref|YP_004844088.1|) | type III restriction enzyme, res subunit (gi|393762468|ref|ZP_10351095.1|) | type III restriction protein res subunit (gi|237809014|ref|YP_002893454.1|)
SRS047113_LANL_scaffold_43997_38155_39435_- restriction modification system DNA specificity domain (gi|325297666|ref|YP_004257583.1|) | type I restriction modification DNA specificity domain protein (gi|282849443|ref|ZP_06258828.1|) | type I restriction-modification system subunit S (gi|150005916|ref|YP_001300660.1|) | HsdS protein (gi|114778243|ref|ZP_01453115.1|) | hypothetical protein bcere0009_42390 (gi|229163473|ref|ZP_04291424.1|) | type I restriction enzyme, S subunit (gi|393050478|gb|EJB51438.1|)
SRS047219_WUGC_scaffold_14437_546_3134_+ type I restriction-modification system, M subunit (gi|400371744|gb|EJP24694.1|) | type I restriction system adenine methylase (hsdM) (gi|295107905|emb|CBL21858.1|) | putative type I restriction enzyme (gi|339007258|ref|ZP_08639833.1|)
SRS047219_WUGC_scaffold_14437_3830_4480_+ Type-1 restriction enzyme EcoDI specificity protein (gi|364089959|gb|EHM32598.1|) | hypothetical protein pAG6_01 (gi|71024881|ref|YP_263290.1|) | type I restriction-modification system specificty subunit (gi|333395244|ref|ZP_08477063.1|) | predicted protein (gi|257088128|ref|ZP_05582489.1|) | type I restriction modification DNA specificity domain protein (gi|315026885|gb|EFT38817.1|) | modification protein of type I restriction-modification system (gi|60680614|ref|YP_210758.1|) | hypothetical protein bcere0023_54720 (gi|229082881|ref|ZP_04215305.1|) | HsdS (gi|124002922|ref|ZP_01687773.1|) | restriction modification system DNA specificity domain-containing protein (gi|366163265|ref|ZP_09463020.1|) | hypothetical protein HMPREF9992_08421 (gi|394239163|gb|EJD84614.1|)
SRS047219_WUGC_scaffold_14437_5057_8191_+ HsdR family type I site-specific deoxyribonuclease (gi|284048510|ref|YP_003398849.1|) | type I restriction enzyme, endonuclease subunit (gi|300853533|ref|YP_003778517.1|) | type I site-specific deoxyribonuclease, HsdR family (gi|400371731|gb|EJP24681.1|) | hypothetical protein STRINF_01250 (gi|171779405|ref|ZP_02920369.1|)
SRS047219_WUGC_scaffold_15168_2067_3050_+ hypothetical protein phiPH15_gp18 (gi|190151433|ref|YP_001974344.1|) | hypothetical protein CGSSp6BS73_08219 (gi|148990194|ref|ZP_01821425.1|) | type III restriction enzyme, res subunit (gi|379542900|gb|EHZ08052.1|) | hypothetical protein CGSSp9BS68_09302 (gi|148993430|ref|ZP_01822947.1|) | putative helicase (gi|330832270|ref|YP_004401095.1|)
SRS047219_WUGC_scaffold_58479_29583_31178_- type III restriction enzyme, res subunit (gi|385694824|gb|EIG25408.1|) | helicase C-terminal domain protein (gi|342833378|gb|EGU67659.1|) | hypothetical protein HMPREF9682_00792 (gi|355366083|gb|EHG13802.1|) | DNA/RNA helicase (gi|167462158|ref|ZP_02327247.1|) | DEAD box family helicase, phage associated (gi|288904657|ref|YP_003429878.1|) | DEAD/DEAH box helicase (gi|312899701|ref|ZP_07759024.1|) | DEAD box family helicase (gi|257080658|ref|ZP_05575019.1|)
SRS047265_WUGC_scaffold_18969_3611_4039_- type I restriction modification DNA specificity domain protein (gi|343524237|ref|ZP_08761195.1|) | N-6 DNA methylase (gi|282883047|ref|ZP_06291648.1|) | type I restriction enzyme specificity HsdS domain protein (gi|385859613|ref|YP_005906123.1|) | type I restriction-modification system, S subunit (fragment) (gi|321310217|ref|YP_004192546.1|) | hypothetical protein ACTODO_00044 (gi|154507565|ref|ZP_02043207.1|) | type I restriction-modification system subunit S (gi|374318149|ref|YP_005064648.1|)
SRS047265_WUGC_scaffold_18969_4144_5052_- Type I restriction enzyme M protein (gi|307263060|ref|ZP_07544682.1|) | hypothetical protein EIKCOROL_00173 (gi|225023320|ref|ZP_03712512.1|) | type I restriction enzyme EcoR124II M protein (gi|190149749|ref|YP_001968274.1|) | phage associated protein (gi|319776204|ref|YP_004138692.1|) | Type I restriction enzyme EcoR124II M protein (gi|229844486|ref|ZP_04464626.1|) | putative type I restriction enzyme-like protein (gi|341952861|gb|EGT79376.1|) | hypothetical protein FSAG_02183 (gi|340753121|ref|ZP_08689912.1|) | Hypothetical protein GGE_1996 (gi|341952838|gb|EGT79355.1|) | N-6 DNA Methylase family protein (gi|262067751|ref|ZP_06027363.1|) | putative uncharacterised type i restriction-modification system related protein (gi|378696445|ref|YP_005178403.1|)
SRS047634_LANL_scaffold_48492_1195_1956_+ hypothetical protein PARA_11690 (gi|345429745|ref|YP_004822863.1|) | possible type I restriction enzyme M subunit (gi|145631143|ref|ZP_01786917.1|) | hypothetical protein (gi|386263766|ref|YP_005827259.1|) | type I restriction enzyme M subunit (gi|68248686|ref|YP_247798.1|) | putative type I restriction-modification system methyltransferase subunit (gi|378773946|ref|YP_005176189.1|) | putative membrane protein (gi|327412865|emb|CAX67872.1|) | integrase, partial (gi|353659974|gb|EHC99716.1|)
SRS047634_LANL_scaffold_135328_3024_4127_- hypothetical protein CVAR_2134 (gi|340795094|ref|YP_004760557.1|) | protein of hypothetical function DUF450 (gi|311741127|ref|ZP_07714952.1|) | hypothetical protein CnurS_00854 (gi|357588713|ref|ZP_09127379.1|) | type IV restriction endonuclease (gi|19553623|ref|NP_601625.1|) | hypothetical protein (gi|116672159|ref|YP_833092.1|) | hypothetical protein Achl_3350 (gi|220914088|ref|YP_002489397.1|) | type I restriction enzyme R protein N-terminal domain protein (gi|394759077|gb|EJF41879.1|) | hypothetical protein BIFCAT_00901 (gi|212715989|ref|ZP_03324117.1|)
SRS047634_LANL_scaffold_141070_29203_30783_- DEAD box family helicase (gi|56694884|ref|YP_164394.1|) | hypothetical protein HMPREF9682_00792 (gi|355366083|gb|EHG13802.1|) | helicase C-terminal domain protein (gi|342833378|gb|EGU67659.1|) | type III restriction enzyme, res subunit (gi|385694824|gb|EIG25408.1|) | DNA/RNA helicase (gi|167462158|ref|ZP_02327247.1|) | helicase, putative (gi|77405301|ref|ZP_00782397.1|) | DEAD/DEAH box helicase (gi|312899701|ref|ZP_07759024.1|) | DEAD box family helicase, phage associated (gi|288904657|ref|YP_003429878.1|)
SRS047824_WUGC_scaffold_28089_530_1504_+ hypothetical protein FSAG_02183 (gi|340753121|ref|ZP_08689912.1|) | N-6 DNA Methylase family protein (gi|262067751|ref|ZP_06027363.1|) | hypothetical protein PEPMIC_00720 (gi|160946761|ref|ZP_02093964.1|) | phage associated protein (gi|319776204|ref|YP_004138692.1|) | putative uncharacterised type i restriction-modification system related protein (gi|378696445|ref|YP_005178403.1|) | Type I restriction enzyme EcoR124II M protein (gi|229844486|ref|ZP_04464626.1|) | putative type I restriction enzyme-like protein (gi|341951060|gb|EGT77641.1|) | Hypothetical protein GGE_1996 (gi|341952838|gb|EGT79355.1|) | Type I restriction enzyme M protein (gi|307263060|ref|ZP_07544682.1|)
SRS047824_WUGC_scaffold_45011_18201_19808_- DNA or RNA helicase of superfamily II (gi|262067840|ref|ZP_06027452.1|) | hypothetical protein HMPREF9466_01623 (gi|373113365|ref|ZP_09527590.1|) | type III restriction enzyme, res subunit (gi|156937768|ref|YP_001435564.1|) | hypothetical protein IMG5_200940 (gi|340500260|gb|EGR27154.1|) | hypothetical protein HMPREF9466_01624 (gi|373113366|ref|ZP_09527591.1|) | type III restriction protein res subunit, partial (gi|392444800|gb|EIW22194.1|) | type III restriction protein res subunit (gi|392442359|gb|EIW19949.1|) | DNA repair protein RAD25 (gi|115375905|ref|ZP_01463154.1|)
SRS047824_WUGC_scaffold_55855_13416_14780_- hypothetical protein CGSSp9BS68_09302 (gi|148993430|ref|ZP_01822947.1|) | type III restriction enzyme, res subunit (gi|395585115|gb|EJG45506.1|) | hypothetical protein CGSSp6BS73_08219 (gi|148990194|ref|ZP_01821425.1|)
SRS048791_LANL_scaffold_12063_3473_4456_- hypothetical protein FSAG_02183 (gi|340753121|ref|ZP_08689912.1|) | N-6 DNA Methylase family protein (gi|262067751|ref|ZP_06027363.1|) | hypothetical protein PEPMIC_00720 (gi|160946761|ref|ZP_02093964.1|) | Type I restriction enzyme EcoR124II M protein (gi|229844486|ref|ZP_04464626.1|) | hypothetical protein EIKCOROL_00173 (gi|225023320|ref|ZP_03712512.1|) | putative type I restriction enzyme-like protein (gi|341952861|gb|EGT79376.1|) | Hypothetical protein GGE_1996 (gi|341952838|gb|EGT79355.1|) | phage associated protein (gi|319776204|ref|YP_004138692.1|)
SRS048791_LANL_scaffold_60272_15353_16774_+ hypothetical protein BACUNI_02657 (gi|160890217|ref|ZP_02071220.1|) | type I restriction enzyme HsdR protein N-terminal domain protein (gi|294778749|ref|ZP_06744168.1|) | hypothetical protein HMPREF1063_04052 (gi|392626274|gb|EIY20321.1|) | hypothetical protein HMPREF1065_00436 (gi|392648380|gb|EIY42070.1|) | hypothetical protein HMPREF1018_03712 (gi|336411226|ref|ZP_08591694.1|)
SRS049147_LANL_scaffold_38861_5045_6151_+ hypothetical protein CGSSp6BS73_08219 (gi|148990194|ref|ZP_01821425.1|) | hypothetical protein CGSSp9BS68_09302 (gi|148993430|ref|ZP_01822947.1|) | type III restriction enzyme, res subunit (gi|395585115|gb|EJG45506.1|) | hypothetical protein phiPH15_gp18 (gi|190151433|ref|YP_001974344.1|) | putative helicase (gi|330832270|ref|YP_004401095.1|)
SRS049268_LANL_scaffold_4086_6532_7284_- helicase C-terminal domain protein (gi|342833378|gb|EGU67659.1|) | hypothetical protein HMPREF9682_00792 (gi|355366083|gb|EHG13802.1|) | type III restriction enzyme, res subunit (gi|385694824|gb|EIG25408.1|) | helicase, putative (gi|77405301|ref|ZP_00782397.1|) | hypothetical protein HMPREF1020_03848 (gi|355628487|ref|ZP_09049769.1|) | hypothetical protein HMPREF9477_00926 (gi|331091445|ref|ZP_08340283.1|) | DEAD box family helicase (gi|257080658|ref|ZP_05575019.1|) | DEAD/DEAH box helicase (gi|307269934|ref|ZP_07551260.1|) | DEAD box family helicase, phage associated (gi|288904657|ref|YP_003429878.1|)
SRS049268_LANL_scaffold_71381_7982_9586_+ hypothetical protein ORF029 (gi|148912857|ref|YP_001293436.1|) | DEAD box helicase (gi|388542689|ref|YP_006299894.1|) | superfamily II helicase/restriction enzyme (gi|399528740|ref|YP_006560781.1|) | Helicase, C-terminal:Type III restriction enzyme, res subunit:DEAD/DEAH box helicase (gi|144898909|emb|CAM75773.1|) | superfamily II DNA/RNA helicase (gi|83309455|ref|YP_419719.1|) | type III restriction enzyme, res subunit (gi|117926197|ref|YP_866814.1|)
SRS049268.C4351591_1075_1313_+ Type I restriction enzyme M protein (gi|307263060|ref|ZP_07544682.1|) | type I restriction enzyme EcoR124II M protein (gi|190149749|ref|YP_001968274.1|) | putative type I restriction enzyme-like protein (gi|341952861|gb|EGT79376.1|) | Type I restriction enzyme EcoR124II M protein (gi|229844486|ref|ZP_04464626.1|) | putative uncharacterised type i restriction-modification system related protein (gi|378696445|ref|YP_005178403.1|) | Hypothetical protein GGE_1996 (gi|341952838|gb|EGT79355.1|) | phage associated protein (gi|319776204|ref|YP_004138692.1|) | putative phage associated protein (gi|385336399|ref|YP_005890346.1|)
SRS049318_LANL_scaffold_35631_3863_4624_+ hypothetical protein PARA_11690 (gi|345429745|ref|YP_004822863.1|) | type I restriction enzyme M subunit (gi|68248686|ref|YP_247798.1|) | possible type I restriction enzyme M subunit (gi|145631143|ref|ZP_01786917.1|) | hypothetical protein (gi|386263766|ref|YP_005827259.1|) | putative type I restriction-modification system methyltransferase subunit (gi|378773946|ref|YP_005176189.1|) | hypothetical protein plu1163 (gi|37525131|ref|NP_928475.1|) | phage integrase (gi|253990769|ref|YP_003042125.1|)
SRS049318_LANL_scaffold_94260_45540_46613_+ hypothetical protein BACCOP_01115 (gi|189460474|ref|ZP_03009259.1|) | type I restriction enzyme HsdR protein (gi|329954213|ref|ZP_08295307.1|) | hypothetical protein HMPREF9456_02182 (gi|333378860|ref|ZP_08470587.1|) | hypothetical protein Plut_1227 (gi|78187089|ref|YP_375132.1|) | hypothetical protein Palpr_2810 (gi|313205267|ref|YP_004043924.1|) | protein of unknown function DUF450 (gi|384069788|emb|CCH02998.1|) | prophage Lp2 protein 6 (gi|323344850|ref|ZP_08085074.1|)
SRS049318_LANL_scaffold_149871_2777_3199_- type III restriction enzyme, res subunit (gi|251771370|gb|EES51950.1|) | hypothetical protein RSK20926_02032 (gi|126741164|ref|ZP_01756844.1|) | helicase protein, partial (gi|378822596|ref|ZP_09845355.1|) | hypothetical protein HMPREF0178_02959 (gi|345889162|ref|ZP_08840185.1|) | putative Helicase (gi|379734983|ref|YP_005328489.1|) | DNA helicase restriction enzyme Type III R subunit (gi|319941355|ref|ZP_08015684.1|) | Helicase (gi|389863397|ref|YP_006365637.1|) | hypothetical protein (gi|49476200|ref|YP_034241.1|) | helicase domain protein (gi|374613891|ref|ZP_09686645.1|)
SRS049318_LANL_scaffold_152868_1386_2372_- hypothetical protein FSAG_02183 (gi|340753121|ref|ZP_08689912.1|) | N-6 DNA Methylase family protein (gi|262067751|ref|ZP_06027363.1|) | hypothetical protein PEPMIC_00720 (gi|160946761|ref|ZP_02093964.1|) | Type I restriction enzyme M protein (gi|307263060|ref|ZP_07544682.1|) | type I restriction enzyme EcoR124II M protein (gi|190149749|ref|YP_001968274.1|) | phage associated protein (gi|319776204|ref|YP_004138692.1|) | Type I restriction enzyme EcoR124II M protein (gi|229844486|ref|ZP_04464626.1|) | putative type I restriction enzyme-like protein (gi|341952861|gb|EGT79376.1|) | Hypothetical protein GGE_1996 (gi|341952838|gb|EGT79355.1|) | putative uncharacterised type i restriction-modification system related protein (gi|378696445|ref|YP_005178403.1|)
SRS049318_LANL_scaffold_179818_2240_3673_- hypothetical protein BACUNI_02657 (gi|160890217|ref|ZP_02071220.1|) | type I restriction enzyme HsdR protein N-terminal domain protein (gi|294778749|ref|ZP_06744168.1|) | hypothetical protein HMPREF1063_04052 (gi|392626274|gb|EIY20321.1|) | hypothetical protein HMPREF1065_00436 (gi|392648380|gb|EIY42070.1|) | hypothetical protein HMPREF1018_03712 (gi|336411226|ref|ZP_08591694.1|) | hypothetical protein BSFG_03841 (gi|345517536|ref|ZP_08797005.1|) | Restriction endonuclease, type I, EcoRI, R subunit/Type III (gi|336399084|ref|ZP_08579884.1|) | conserved hypothetical protein (gi|228472832|ref|ZP_04057590.1|) | type I restriction enzyme R protein N-terminal domain protein (gi|394752888|gb|EJF36505.1|)
SRS049318_LANL_scaffold_184798_1466_2452_- hypothetical protein FSAG_02183 (gi|340753121|ref|ZP_08689912.1|) | N-6 DNA Methylase family protein (gi|262067751|ref|ZP_06027363.1|) | hypothetical protein PEPMIC_00720 (gi|160946761|ref|ZP_02093964.1|) | Type I restriction enzyme M protein (gi|307263060|ref|ZP_07544682.1|) | type I restriction enzyme EcoR124II M protein (gi|190149749|ref|YP_001968274.1|) | phage associated protein (gi|319776204|ref|YP_004138692.1|) | putative uncharacterised type i restriction-modification system related protein (gi|378696445|ref|YP_005178403.1|) | putative type I restriction enzyme-like protein (gi|341952861|gb|EGT79376.1|) | Type I restriction enzyme EcoR124II M protein (gi|229844486|ref|ZP_04464626.1|)
SRS049389_WUGC_scaffold_9010_5287_6900_- superfamily II helicase/restriction enzyme (gi|399528740|ref|YP_006560781.1|) | DEAD box helicase (gi|388542689|ref|YP_006299894.1|) | hypothetical protein ORF029 (gi|148912857|ref|YP_001293436.1|) | superfamily II DNA/RNA helicase (gi|83309455|ref|YP_419719.1|) | Helicase, C-terminal:Type III restriction enzyme, res subunit:DEAD/DEAH box helicase (gi|144898909|emb|CAM75773.1|)
SRS050029_WUGC_scaffold_7564_12412_13173_- hypothetical protein PARA_11690 (gi|345429745|ref|YP_004822863.1|) | type I restriction enzyme M subunit (gi|68248686|ref|YP_247798.1|) | possible type I restriction enzyme M subunit (gi|145631143|ref|ZP_01786917.1|) | hypothetical protein (gi|386263766|ref|YP_005827259.1|) | putative type I restriction-modification system methyltransferase subunit (gi|378773946|ref|YP_005176189.1|) | hypothetical protein plu1163 (gi|37525131|ref|NP_928475.1|) | phage integrase (gi|253990769|ref|YP_003042125.1|)
SRS050244_LANL_scaffold_17075_11725_12381_- Restriction endonuclease, type I, EcoRI, R subunit/Type III (gi|373853974|ref|ZP_09596772.1|) | hypothetical protein Nmul_A2724 (gi|82703837|ref|YP_413403.1|) | hypothetical protein Lwei2_00819 (gi|359725648|ref|ZP_09264344.1|) | type I restriction enzyme R protein N-terminal domain protein (gi|400327853|gb|EJO80093.1|) | hypothetical protein (gi|134095444|ref|YP_001100519.1|) | stress protein, tellurium resistance TerD (gi|171913554|ref|ZP_02929024.1|) | hypothetical protein 2209_scaffold2350_00086 (gi|377806397|gb|AFB76095.1|) | conserved hypothetical protein (gi|390558839|ref|ZP_10243234.1|) | putative type IV restriction endonuclease (gi|339445968|ref|YP_004711972.1|)
SRS050244_LANL_scaffold_19744_1_139_- helicase C-terminal domain protein (gi|342833378|gb|EGU67659.1|) | hypothetical protein HMPREF9682_00792 (gi|355366083|gb|EHG13802.1|) | type III restriction enzyme, res subunit (gi|385694824|gb|EIG25408.1|) | DNA/RNA helicase (gi|94992062|ref|YP_600161.1|) | DEAD box family helicase (gi|15674735|ref|NP_268909.1|) | DEAD box family helicase, phage associated (gi|288904657|ref|YP_003429878.1|) | DEAD/DEAH box helicase (gi|283769257|ref|ZP_06342161.1|)
SRS050244_LANL_scaffold_48615_14160_15488_- helicase C-terminal domain protein (gi|342833378|gb|EGU67659.1|) | hypothetical protein HMPREF9682_00792 (gi|355366083|gb|EHG13802.1|) | type III restriction enzyme, res subunit (gi|385694824|gb|EIG25408.1|) | helicase, putative (gi|77405301|ref|ZP_00782397.1|) | DEAD box family helicase, phage associated (gi|288904657|ref|YP_003429878.1|) | DNA/RNA helicase (gi|94992062|ref|YP_600161.1|) | DEAD box family helicase (gi|15674735|ref|NP_268909.1|) | DEAD/DEAH box helicase (gi|312899701|ref|ZP_07759024.1|)
SRS050244_LANL_scaffold_97610_25632_26318_- hypothetical protein CLONEX_03432 (gi|210616747|ref|ZP_03291211.1|) | conserved hypothetical protein (gi|262371269|ref|ZP_06064588.1|) | Type I restriction-modification system methyltransferase subunit (gi|34762209|ref|ZP_00143216.1|) | hypothetical protein RUMTOR_01383 (gi|153815158|ref|ZP_01967826.1|) | type I restriction enzyme M subunit (gi|170717953|ref|YP_001785001.1|) | putative type I restriction-modification system methyltransferase subunit (gi|378773946|ref|YP_005176189.1|) | hypothetical protein HMPREF1025_01959 (gi|331089477|ref|ZP_08338376.1|)
SRS050244_LANL_scaffold_101052_2671_3402_- N-6 DNA Methylase family protein (gi|262067751|ref|ZP_06027363.1|) | hypothetical protein FSAG_02183 (gi|340753121|ref|ZP_08689912.1|) | hypothetical protein PEPMIC_00720 (gi|160946761|ref|ZP_02093964.1|) | Type I restriction enzyme EcoR124II M protein (gi|229844486|ref|ZP_04464626.1|) | Hypothetical protein GGE_1996 (gi|341952838|gb|EGT79355.1|) | putative type I restriction enzyme-like protein (gi|341952861|gb|EGT79376.1|) | phage associated protein (gi|319776204|ref|YP_004138692.1|) | putative uncharacterised type i restriction-modification system related protein (gi|378696445|ref|YP_005178403.1|) | putative phage associated protein (gi|194099443|ref|YP_002002545.1|)
SRS050669_LANL_scaffold_43177_2376_2984_- DNA (cytosine-5-)-methyltransferase (gi|326802743|ref|YP_004320561.1|) | site-specific DNA-methyltransferase (gi|170017230|ref|YP_001728149.1|) | putative type III restriction enzyme M protein (gi|380556005|gb|EIA79286.1|) | hypothetical protein N47_E45940 (gi|308274483|emb|CBX31082.1|) | DNA methylase N-4/N-6 domain protein (gi|350563961|ref|ZP_08932781.1|) | DNA restriction-modification system, DNA methylase (gi|227548305|ref|ZP_03978354.1|)
SRS050669_LANL_scaffold_43465_1_142_- DEAD/DEAH box helicase (gi|282848865|ref|ZP_06258255.1|) | hypothetical protein DORLON_00809 (gi|153853411|ref|ZP_01994820.1|) | DNA/RNA helicase (gi|293402157|ref|ZP_06646295.1|) | hypothetical protein HMPREF1021_00270 (gi|365829918|ref|ZP_09371506.1|) | type III restriction enzyme (gi|237735522|ref|ZP_04566003.1|) | hypothetical protein HMPREF9709_01212 (gi|375092064|ref|ZP_09738350.1|) | type III restriction protein res subunit (gi|268608983|ref|ZP_06142710.1|) | hypothetical protein HMPREF1020_03848 (gi|355628487|ref|ZP_09049769.1|)
SRS050669_LANL_scaffold_55777_5214_6809_- hypothetical protein HMPREF9682_00792 (gi|355366083|gb|EHG13802.1|) | DEAD/DEAH box helicase (gi|312899701|ref|ZP_07759024.1|) | DEAD box family helicase (gi|257080658|ref|ZP_05575019.1|) | helicase, putative (gi|77405301|ref|ZP_00782397.1|) | helicase C-terminal domain protein (gi|342833378|gb|EGU67659.1|) | type III restriction enzyme, res subunit (gi|385694824|gb|EIG25408.1|) | DNA/RNA helicase (gi|94992062|ref|YP_600161.1|)
SRS050669_LANL_scaffold_63320_8762_9448_+ SWF/SNF family helicase (gi|254304002|ref|ZP_04971360.1|) | type III restriction enzyme, res subunit superfamily (gi|294783586|ref|ZP_06748910.1|) | hypothetical protein HMPREF0401_01615 (gi|336419333|ref|ZP_08599597.1|) | hypothetical protein GCWU000282_01458 (gi|229824154|ref|ZP_04450223.1|) | protein, SNF2 family (gi|312901374|ref|ZP_07760654.1|) | helicase C-terminal domain protein (gi|313885386|ref|ZP_07819136.1|)
SRS050925_LANL_scaffold_11342_3579_4316_+ hypothetical protein BAME_34130 (gi|389574788|ref|ZP_10164844.1|) | hypothetical protein SAP028A_019 (gi|270055177|gb|ACZ58670.1|) | hypothetical protein SAP031A_029 (gi|270055278|gb|ACZ58771.1|) | restriction endonuclease (gi|375371444|gb|EHS75218.1|) | 5-methylcytosine-specific restriction enzyme MRR (gi|228994963|ref|ZP_04154733.1|)
SRS051244_LANL_scaffold_15987_38880_39980_+ protein of hypothetical function DUF450 (gi|311741127|ref|ZP_07714952.1|) | hypothetical protein CnurS_00854 (gi|357588713|ref|ZP_09127379.1|) | hypothetical protein CVAR_2134 (gi|340795094|ref|YP_004760557.1|) | type IV restriction endonuclease (gi|19553623|ref|NP_601625.1|) | hypothetical protein Achl_3350 (gi|220914088|ref|YP_002489397.1|) | type I restriction enzyme R protein N-terminal domain protein (gi|394759077|gb|EJF41879.1|) | hypothetical protein BIFCAT_00901 (gi|212715989|ref|ZP_03324117.1|)
SRS051244_LANL_scaffold_58499_5434_6420_- hypothetical protein FSAG_02183 (gi|340753121|ref|ZP_08689912.1|) | N-6 DNA Methylase family protein (gi|262067751|ref|ZP_06027363.1|) | Type I restriction enzyme M protein (gi|307263060|ref|ZP_07544682.1|) | hypothetical protein PEPMIC_00720 (gi|160946761|ref|ZP_02093964.1|) | type I restriction enzyme EcoR124II M protein (gi|190149749|ref|YP_001968274.1|) | phage associated protein (gi|319776204|ref|YP_004138692.1|) | putative type I restriction enzyme-like protein (gi|341952861|gb|EGT79376.1|) | Type I restriction enzyme EcoR124II M protein (gi|229844486|ref|ZP_04464626.1|) | Hypothetical protein GGE_1996 (gi|341952838|gb|EGT79355.1|)
SRS051791_LANL_scaffold_3642_12796_13884_- prophage Lp2 protein 6 (gi|323344850|ref|ZP_08085074.1|) | type I restriction enzyme HsdR protein (gi|329954213|ref|ZP_08295307.1|) | hypothetical protein HMPREF9456_02182 (gi|333378860|ref|ZP_08470587.1|) | hypothetical protein BACCOP_01115 (gi|189460474|ref|ZP_03009259.1|) | hypothetical protein Plut_1227 (gi|78187089|ref|YP_375132.1|) | hypothetical protein (gi|255036882|ref|YP_003087503.1|) | hypothetical protein Palpr_2810 (gi|313205267|ref|YP_004043924.1|)
SRS051791_LANL_scaffold_6811_89685_90989_- hypothetical protein HMPREF9124_1909 (gi|335046697|ref|ZP_08539720.1|) | hypothetical protein HMPREF9624_01082 (gi|363897983|ref|ZP_09324520.1|) | hypothetical protein HMPREF9625_01224 (gi|363900058|ref|ZP_09326564.1|) | hypothetical protein EFD32_1829 (gi|397700404|ref|YP_006538192.1|) | ATPase family protein (gi|315161587|gb|EFU05604.1|) | 5-methylcytosine-specific restriction enzyme B family protein (gi|333977003|gb|EGL77862.1|) | conserved hypothetical protein (gi|282850452|ref|ZP_06259831.1|) | endonuclease, putative (gi|339624130|ref|ZP_08659919.1|) | Endonuclease (gi|366984032|gb|EHN59431.1|)
SRS051791_LANL_scaffold_28514_5081_6283_+ SWF/SNF family helicase (gi|254304002|ref|ZP_04971360.1|) | type III restriction enzyme, res subunit superfamily (gi|294783586|ref|ZP_06748910.1|) | hypothetical protein HMPREF0401_01615 (gi|336419333|ref|ZP_08599597.1|) | protein, SNF2 family (gi|312901374|ref|ZP_07760654.1|) | hypothetical protein GCWU000282_01458 (gi|229824154|ref|ZP_04450223.1|) | Superfamily II DNA/RNA helicase, SNF2 family (gi|212638494|ref|YP_002315014.1|) | helicase C-terminal domain protein (gi|313885386|ref|ZP_07819136.1|)
SRS051791_LANL_scaffold_45244_79004_79582_- restriction endonuclease S subunit (gi|387791137|ref|YP_006256202.1|) | putative type I restriction-modification system specificity protein (gi|338708719|ref|YP_004673801.1|) | type I restriction-modification system specificity protein (gi|342732789|ref|YP_004771628.1|) | Putative type I restriction enzyme (gi|380331566|gb|EIA22590.1|) | type I restriction modification DNA specificity protein (gi|326572828|gb|EGE22813.1|) | type I restriction-modification system specificity determinant (gi|15839315|ref|NP_300003.1|)
SRS051791_LANL_scaffold_55668_13202_14371_- restriction endonuclease (gi|323486196|ref|ZP_08091525.1|) | type II site-specific deoxyribonuclease (gi|328947603|ref|YP_004364940.1|) | putative type II restriction enzyme (gi|238922590|ref|YP_002936103.1|) | putative type-2 restriction enzyme EcoRII (gi|394756597|gb|EJF39677.1|)
SRS051882_Baylor_scaffold_5115_22952_24538_- hypothetical protein EUBSIR_00458 (gi|167749502|ref|ZP_02421629.1|) | DNA or RNA helicases of superfamily II (gi|291531538|emb|CBK97123.1|) | hypothetical protein HMPREF1020_03848 (gi|355628487|ref|ZP_09049769.1|) | type III restriction protein res subunit (gi|302385772|ref|YP_003821594.1|) | hypothetical protein DORLON_00809 (gi|153853411|ref|ZP_01994820.1|) | DNA/RNA helicase (gi|293402157|ref|ZP_06646295.1|) | hypothetical protein HMPREF1021_00270 (gi|365829918|ref|ZP_09371506.1|) | type III restriction enzyme (gi|237735522|ref|ZP_04566003.1|)
SRS052227_LANL_scaffold_23514_33504_34265_+ hypothetical protein PARA_11690 (gi|345429745|ref|YP_004822863.1|) | type I restriction enzyme M subunit (gi|68248686|ref|YP_247798.1|) | possible type I restriction enzyme M subunit (gi|145631143|ref|ZP_01786917.1|) | hypothetical protein (gi|386263766|ref|YP_005827259.1|) | putative type I restriction-modification system methyltransferase subunit (gi|378773946|ref|YP_005176189.1|) | hypothetical protein plu1163 (gi|37525131|ref|NP_928475.1|) | phage integrase (gi|253990769|ref|YP_003042125.1|)
SRS052227_LANL_scaffold_28184_6666_7940_+ type III restriction protein res subunit (gi|336477223|ref|YP_004616364.1|) | hypothetical protein ST1287 (gi|15921551|ref|NP_377220.1|) | XPB/RAD25-related helicase (gi|70607084|ref|YP_255954.1|) | Helicase conserved C-terminal domain containing protein (gi|118361658|ref|XP_001014057.1|) | rad25/xp-B DNA repair helicase (gi|146164780|ref|XP_001470758.1|) | type III restriction enzyme, res subunit (gi|385805791|ref|YP_005842189.1|)
SRS052227_LANL_scaffold_32770_1_1013_- hypothetical protein VEIDISOL_00706 (gi|238018846|ref|ZP_04599272.1|) | SWI/SNF chromatin-remodeling complex subunit snf22 (gi|308174984|ref|YP_003921689.1|) | SNF2-like protein (gi|366162876|ref|ZP_09462631.1|) | helicase (gi|227520161|ref|ZP_03950210.1|) | DNA helicase (gi|397698845|ref|YP_006536633.1|) | SNF2 domain-containing protein (gi|29374969|ref|NP_814122.1|) | SNF2-related protein (gi|255306562|ref|ZP_05350733.1|) | type III restriction enzyme, res subunit (gi|357545744|gb|EHJ27709.1|)
SRS052227_LANL_scaffold_33325_21560_23173_+ superfamily II helicase/restriction enzyme (gi|399528740|ref|YP_006560781.1|) | DEAD box helicase (gi|388542689|ref|YP_006299894.1|) | hypothetical protein ORF029 (gi|148912857|ref|YP_001293436.1|) | superfamily II DNA/RNA helicase (gi|83309455|ref|YP_419719.1|) | Helicase, C-terminal:Type III restriction enzyme, res subunit:DEAD/DEAH box helicase (gi|144898909|emb|CAM75773.1|)
SRS052697_LANL_scaffold_67836_22616_23746_+ hypothetical protein BACCAC_01135 (gi|153806860|ref|ZP_01959528.1|) | type I restriction enzyme R protein (gi|317477100|ref|ZP_07936342.1|) | hypothetical protein HMPREF1058_03104 (gi|392682200|gb|EIY75548.1|) | putative type I restriction enzyme, HsdR subunit (gi|282880024|ref|ZP_06288746.1|) | type I restriction enzyme HsdR protein (gi|329954213|ref|ZP_08295307.1|)
SRS052697_LANL_scaffold_74625_3163_4212_- hypothetical protein DORLON_00821 (gi|153853423|ref|ZP_01994832.1|) | Restriction endonuclease, type I, R subunit/type III (gi|325288496|ref|YP_004264677.1|) | Restriction endonuclease, type I, EcoRI, R subunit/Type III (gi|374380770|ref|ZP_09638359.1|) | hypothetical protein (gi|383754783|ref|YP_005433686.1|) | putative endonuclease (gi|350270372|ref|YP_004881680.1|) | hypothetical protein CLOST_1563 (gi|310658867|ref|YP_003936588.1|) | type I restriction enzyme R protein N-terminal domain protein (gi|400367310|gb|EJP20327.1|)
SRS052874_LANL_scaffold_7772_9270_9524_+ conserved hypothetical protein (gi|293365751|ref|ZP_06612458.1|) | hypothetical protein SMSK597_0534 (gi|307704517|ref|ZP_07641425.1|) | conserved domain protein (gi|334267126|gb|EGL85594.1|) | type III restriction enzyme (gi|315612484|ref|ZP_07887397.1|) | hypothetical protein HMPREF9954_2066 (gi|343390450|gb|EGV03030.1|) | hypothetical protein HMPREF1125_1694 (gi|400369643|gb|EJP22640.1|) | hypothetical protein HMPREF1115_0317 (gi|383183756|gb|EIC76291.1|) | hypothetical protein (gi|325978578|ref|YP_004288294.1|)
SRS052874_LANL_scaffold_20098_4405_5060_- phage associated protein (gi|319776204|ref|YP_004138692.1|) | Type I restriction enzyme EcoR124II M protein (gi|229844486|ref|ZP_04464626.1|) | putative uncharacterised type i restriction-modification system related protein (gi|378696445|ref|YP_005178403.1|) | putative type I restriction enzyme-like protein (gi|341952861|gb|EGT79376.1|) | Hypothetical protein GGE_1996 (gi|341952838|gb|EGT79355.1|) | type I restriction enzyme EcoR124II M protein (gi|190149749|ref|YP_001968274.1|) | Type I restriction enzyme M protein (gi|307263060|ref|ZP_07544682.1|) | putative phage associated protein (gi|385336399|ref|YP_005890346.1|)
SRS053214_LANL_scaffold_10803_2454_2858_- hypothetical protein CLOSTMETH_02269 (gi|225018325|ref|ZP_03707517.1|) | TM2 domain protein (gi|325263208|ref|ZP_08129943.1|) | type II restriction endonuclease family protein (gi|240145595|ref|ZP_04744196.1|) | Predicted endonuclease distantly related to archaeal Holliday junction resolvase and Mrr-like restriction enzymes (gi|291541114|emb|CBL14225.1|) | hypothetical protein CLOLEP_03735 (gi|160934860|ref|ZP_02082246.1|) | hypothetical protein COPEUT_02335 (gi|163816151|ref|ZP_02207519.1|) | TM2 domain. (gi|295093460|emb|CBK82551.1|) | hypothetical protein HLPCO_02072 (gi|335427705|ref|ZP_08554628.1|) | hypothetical protein MYPE4920 (gi|26553944|ref|NP_757878.1|)
SRS053214_LANL_scaffold_27170_13150_13887_- hypothetical protein BAME_34130 (gi|389574788|ref|ZP_10164844.1|) | hypothetical protein SAP031A_029 (gi|270055278|gb|ACZ58771.1|) | hypothetical protein SAP028A_019 (gi|270055177|gb|ACZ58670.1|) | restriction endonuclease (gi|375371444|gb|EHS75218.1|) | 5-methylcytosine-specific restriction enzyme MRR (gi|228995267|ref|ZP_04154978.1|)
SRS053584_LANL_scaffold_44157_7361_8299_+ phage protein (gi|225870191|ref|YP_002746138.1|) | putative helicase (gi|119953764|ref|YP_950569.1|) | hypothetical protein STRUR_2119 (gi|357638521|ref|ZP_09136394.1|) | hypothetical protein phiPH15_gp18 (gi|190151433|ref|YP_001974344.1|) | hypothetical protein CGSSp6BS73_08219 (gi|148990194|ref|ZP_01821425.1|) | hypothetical protein CGSSp9BS68_09302 (gi|148993430|ref|ZP_01822947.1|) | type III restriction enzyme, res subunit (gi|395898981|gb|EJH09925.1|)
SRS053603_LANL_scaffold_19212_16782_18014_- restriction enzyme (gi|251793528|ref|YP_003008257.1|) | hypothetical protein HMPREF1055_03850 (gi|387775205|gb|EIK37314.1|) | hypothetical protein CathTA2_0130 (gi|335041501|ref|ZP_08534532.1|) | restriction enzyme BgcI subunit beta (gi|261337565|ref|ZP_05965449.1|) | type I restriction modification DNA specificity domain protein (gi|394751283|gb|EJF35069.1|)
SRS053603_LANL_scaffold_19212_18442_20367_- N-6 adenine-specific DNA methylase (gi|336066525|ref|YP_004561383.1|) | type I restriction-modification system methyltransferase subunit (gi|290579889|ref|YP_003484281.1|) | restriction enzyme BgcI subunit alpha (gi|322392569|ref|ZP_08066029.1|) | restriction enzyme subunit alpha/N-6 DNA methylase (gi|219871847|ref|YP_002476222.1|) | restriction enzyme (gi|251793527|ref|YP_003008256.1|) | hypothetical protein NEIFLAOT_01491 (gi|225076445|ref|ZP_03719644.1|) | restriction enzyme subunit alpha (gi|113460576|ref|YP_718640.1|) | N-6 DNA Methylase (gi|320536513|ref|ZP_08036543.1|)
SRS053603_LANL_scaffold_19212_40736_41185_+ type I restriction enzyme R protein (gi|340353044|ref|ZP_08675874.1|) | type I restriction enzyme R protein N-terminal domain protein (gi|387133078|ref|YP_006299050.1|) | type I restriction enzyme HsdR protein N-terminal domain protein (gi|303236467|ref|ZP_07323054.1|) | hypothetical protein HMPREF0666_01416 (gi|345883814|ref|ZP_08835240.1|) | hypothetical protein HMPREF9138_00855 (gi|357042679|ref|ZP_09104383.1|)
SRS053603_LANL_scaffold_21612_31699_32535_+ type II site-specific deoxyribonuclease (gi|330836222|ref|YP_004410863.1|) | BsuBI/PstI restriction endonuclease C-terminal domain protein (gi|383303990|gb|EIC95411.1|) | type II restriction enzyme PstI (gi|350565374|ref|ZP_08934147.1|) | type II restriction enzyme (gi|225870153|ref|YP_002746100.1|) | hypothetical protein EUBVEN_00712 (gi|154483014|ref|ZP_02025462.1|) | hypothetical protein EUBHAL_00501 (gi|225026260|ref|ZP_03715452.1|) | type II restriction endonuclease (gi|288560422|ref|YP_003423908.1|) | hypothetical protein HMPREF1061_00298 (gi|392629559|gb|EIY23566.1|) | type II restriction enzyme BsuBI (gi|325268849|ref|ZP_08135474.1|)
SRS053603_LANL_scaffold_50590_18154_19341_- SWF/SNF family helicase (gi|254304002|ref|ZP_04971360.1|) | type III restriction enzyme, res subunit superfamily (gi|294783586|ref|ZP_06748910.1|) | hypothetical protein HMPREF0401_01615 (gi|336419333|ref|ZP_08599597.1|) | protein, SNF2 family (gi|312901374|ref|ZP_07760654.1|) | helicase C-terminal domain protein (gi|313885386|ref|ZP_07819136.1|) | Superfamily II DNA/RNA helicase, SNF2 family (gi|212638494|ref|YP_002315014.1|)
SRS053603_LANL_scaffold_55284_1334_2158_+ Type I restriction enzyme M protein (gi|307263060|ref|ZP_07544682.1|) | hypothetical protein EIKCOROL_00173 (gi|225023320|ref|ZP_03712512.1|) | type I restriction enzyme EcoR124II M protein (gi|190149749|ref|YP_001968274.1|) | hypothetical protein FSAG_02183 (gi|340753121|ref|ZP_08689912.1|) | N-6 DNA Methylase family protein (gi|262067751|ref|ZP_06027363.1|) | putative type I restriction enzyme-like protein (gi|341951060|gb|EGT77641.1|) | Type I restriction enzyme EcoR124II M protein (gi|229844486|ref|ZP_04464626.1|) | phage associated protein (gi|319776204|ref|YP_004138692.1|) | Hypothetical protein GGE_1996 (gi|341952838|gb|EGT79355.1|)
SRS053603_LANL_scaffold_55284_2185_2715_+ type I restriction modification DNA specificity domain protein (gi|383187574|gb|EIC80018.1|) | hypothetical protein HMPREF1017_02581 (gi|336415130|ref|ZP_08595473.1|) | anti-codon nuclease masking agent (gi|386835317|ref|YP_006240634.1|) | HP0790-like protein (gi|167854666|ref|ZP_02477446.1|) | type I restriction enzyme specificity protein HsdS (gi|219870942|ref|YP_002475317.1|) | type I restriction-modification system, S subunit (fragment) (gi|321310217|ref|YP_004192546.1|) | type I restriction enzyme specificity HsdS domain protein (gi|385859613|ref|YP_005906123.1|) | type I restriction-modification system, S subunit (gi|321310223|ref|YP_004192552.1|)
SRS053603_LANL_scaffold_84353_5619_6602_- hypothetical protein CGSSp6BS73_08219 (gi|148990194|ref|ZP_01821425.1|) | hypothetical protein phiPH15_gp18 (gi|190151433|ref|YP_001974344.1|) | hypothetical protein CGSSp9BS68_09302 (gi|148993430|ref|ZP_01822947.1|) | type III restriction enzyme, res subunit (gi|395898981|gb|EJH09925.1|) | putative helicase (gi|330832270|ref|YP_004401095.1|)
SRS053603_LANL_scaffold_84353_10442_11515_+ prophage Lp2 protein 6 (gi|294619350|ref|ZP_06698814.1|) | protein of hypothetical function DUF450 (gi|229550094|ref|ZP_04438819.1|) | conserved hypothetical protein (gi|255972872|ref|ZP_05423458.1|) | hypothetical protein (gi|386027094|ref|YP_005947870.1|) | hypothetical protein lmo1717 (gi|16803757|ref|NP_465242.1|) | type I restriction enzyme HsdR protein N-terminal domain protein (gi|313891084|ref|ZP_07824703.1|) | hypothetical protein lin1828 (gi|16800895|ref|NP_471163.1|)
SRS053603.C3332532_4825_6135_+ SNF2 domain protein (gi|288799809|ref|ZP_06405268.1|) | SNF2 family N-terminal domain protein (gi|386905101|gb|EIJ69877.1|) | SWI/SNF chromatin-remodeling complex subunit snf22 SWI/SNF complex subunit snf22; ATP-dependent helicase snf22 (gi|384165750|ref|YP_005547129.1|) | SWI/SNF chromatin-remodeling complex subunit snf22 (gi|308174984|ref|YP_003921689.1|) | SNF2-related protein (gi|365977320|gb|EHN13419.1|) | type III restriction enzyme, res subunit (gi|357545744|gb|EHJ27709.1|) | DEAD/DEAH box helicase (gi|357543444|gb|EHJ25465.1|)
SRS053603.C3333954_63279_65621_+ hypothetical protein EUBDOL_00351 (gi|160914343|ref|ZP_02076562.1|) | type I site-specific deoxyribonuclease (gi|227500924|ref|ZP_03930973.1|) | type I restriction-modification system R subunit (gi|323340688|ref|ZP_08080940.1|) | Type I site-specific restriction-modification system, R (restriction) subunit and related helicases (gi|295092361|emb|CBK78468.1|) | type I restriction-modification system, R subunit (gi|294792927|ref|ZP_06758073.1|) | putative type-I restriction enzyme (gi|359403912|ref|ZP_09196803.1|) | hypothetical protein HMPREF1061_00317 (gi|392629578|gb|EIY23585.1|) | DEAD/DEAH box helicase (gi|282878165|ref|ZP_06286962.1|)
SRS053630.C930804_13639_14024_- N-6 DNA methylase (gi|282883047|ref|ZP_06291648.1|) | type I restriction enzyme specificity HsdS domain protein (gi|385859613|ref|YP_005906123.1|) | type I restriction-modification system, S subunit (fragment) (gi|321310217|ref|YP_004192546.1|) | type I restriction modification DNA specificity domain protein (gi|343524237|ref|ZP_08761195.1|) | type I restriction-modification system, S subunit (gi|321310223|ref|YP_004192552.1|) | type I restriction-modification system subunit S (gi|374318149|ref|YP_005064648.1|)
SRS053917_LANL_scaffold_12019_847_1257_- modification methylase EcoRI (gi|313139936|ref|ZP_07802129.1|) | adenine-specific DNA modification methylase (gi|260655768|ref|ZP_05861237.1|) | modification methylase EcoRI (adenine-specificmethyltransferase EcoRI) (M.EcoRI) (gi|154147883|ref|YP_001405680.1|) | hypothetical protein HMPREF9450_01946 (gi|354605042|ref|ZP_09023031.1|) | Modification methylase EcoRI (gi|384190096|ref|YP_005575844.1|) | modification methylase EcoRI (Adenine-specific methyltransferase EcoRI) (M.EcoRI) (gi|183602771|ref|ZP_02964134.1|) | type II restriction enzyme EcoRI-like protein (gi|166363608|ref|YP_001655881.1|)
SRS053917_LANL_scaffold_36224_5532_6605_+ hypothetical protein cje77_05455 (gi|380664704|gb|EIB80296.1|) | type I restriction enzyme r protein n terminus (hsdr_n) (gi|86151624|ref|ZP_01069838.1|) | prophage Lp2 protein 6 (gi|384447907|ref|YP_005655958.1|) | hypothetical protein cje135_03325 (gi|380624461|gb|EIB43109.1|) | hypothetical protein Cla_0837 (gi|222823840|ref|YP_002575414.1|)
SRS053917_LANL_scaffold_38920_27520_28458_- phage protein (gi|225870191|ref|YP_002746138.1|) | putative helicase (gi|119953764|ref|YP_950569.1|) | hypothetical protein STRUR_2119 (gi|357638521|ref|ZP_09136394.1|) | hypothetical protein phiPH15_gp18 (gi|190151433|ref|YP_001974344.1|) | hypothetical protein CGSSp6BS73_08219 (gi|148990194|ref|ZP_01821425.1|) | hypothetical protein CGSSp9BS68_09302 (gi|148993430|ref|ZP_01822947.1|) | type III restriction enzyme, res subunit (gi|395898981|gb|EJH09925.1|)
SRS053917_LANL_scaffold_52693_44531_46942_+ type III restriction-modification system: methylase (gi|15828866|ref|NP_326226.1|) | hypothetical protein HMPREF9628_01135 (gi|363889133|ref|ZP_09316499.1|) | type III restriction-modification enzyme (gi|299143878|ref|ZP_07036958.1|) | methylase (gi|315924884|ref|ZP_07921101.1|) | type III restriction enzyme, res subunit (gi|308234571|ref|ZP_07665308.1|) | hypothetical protein HMPREF1027_00869 (gi|349612219|ref|ZP_08891442.1|)
SRS054430_LANL_scaffold_23857_18619_19074_+ helicase protein, partial (gi|378822596|ref|ZP_09845355.1|) | type III restriction enzyme, res subunit (gi|251771370|gb|EES51950.1|) | DNA helicase restriction enzyme Type III R subunit (gi|319941355|ref|ZP_08015684.1|) | hypothetical protein (gi|138896441|ref|YP_001126894.1|) | superfamily II DNA/RNA helicase (gi|62391915|ref|YP_227317.1|) | helicase (gi|19554259|ref|NP_602261.1|) | methyltransferase domain protein (gi|400203866|gb|EJO34851.1|) | endonuclease and methylase LlaGI (gi|333997402|ref|YP_004530014.1|)
SRS054569_LANL_scaffold_23856_5290_6873_+ helicase C-terminal domain protein (gi|342833378|gb|EGU67659.1|) | hypothetical protein HMPREF9682_00792 (gi|355366083|gb|EHG13802.1|) | type III restriction enzyme, res subunit (gi|385694824|gb|EIG25408.1|) | helicase, putative (gi|77405301|ref|ZP_00782397.1|) | DEAD box family helicase, phage associated (gi|288904657|ref|YP_003429878.1|) | DNA/RNA helicase (gi|94992062|ref|YP_600161.1|) | DEAD box family helicase (gi|15674735|ref|NP_268909.1|) | DEAD/DEAH box helicase (gi|312899701|ref|ZP_07759024.1|)
SRS054590_LANL_scaffold_4640_50412_51179_- type I restriction enzyme, M subunit (gi|298377202|ref|ZP_06987156.1|) | hypothetical protein HMPREF1066_03249 (gi|392650544|gb|EIY44211.1|) | hypothetical protein HMPREF1062_05161 (gi|392629937|gb|EIY23943.1|) | hypothetical protein BACEGG_00509 (gi|218128937|ref|ZP_03457741.1|) | hypothetical protein BACDOR_04758 (gi|212695220|ref|ZP_03303348.1|) | hypothetical protein HMPREF1079_02806 (gi|392698677|gb|EIY91859.1|)
SRS054590_LANL_scaffold_9113_98513_98974_+ hypothetical protein BDI_1117 (gi|150007759|ref|YP_001302502.1|) | type I restriction enzyme R protein (gi|298375704|ref|ZP_06985661.1|) | hypothetical protein PRABACTJOHN_02331 (gi|218262043|ref|ZP_03476659.1|) | hypothetical protein PARMER_01792 (gi|154492160|ref|ZP_02031786.1|) | hypothetical protein HMPREF1071_03115 (gi|393784080|ref|ZP_10372247.1|) | hypothetical protein BfaeM_15727 (gi|380695396|ref|ZP_09860255.1|) | hypothetical protein BSGG_4669 (gi|383111771|ref|ZP_09932577.1|) | hypothetical protein HMPREF1062_04484 (gi|392631416|gb|EIY25389.1|) | conserved hypothetical protein (gi|262406659|ref|ZP_06083208.1|) | hypothetical protein BT_0887 (gi|29346297|ref|NP_809800.1|)
SRS054776_LANL_scaffold_20843_33333_34709_+ DNA methyltransferase (gi|296126775|ref|YP_003634027.1|) | MmeI (gi|186469979|gb|ACC85607.1|) | hypothetical protein (gi|325953795|ref|YP_004237455.1|) | putative type II restriction enzyme (methylase subunit) (gi|224369162|ref|YP_002603326.1|)
SRS055378_LANL_scaffold_91398_2311_3213_- hypothetical protein FSAG_02183 (gi|340753121|ref|ZP_08689912.1|) | N-6 DNA Methylase family protein (gi|262067751|ref|ZP_06027363.1|) | hypothetical protein PEPMIC_00720 (gi|160946761|ref|ZP_02093964.1|) | hypothetical protein EIKCOROL_00173 (gi|225023320|ref|ZP_03712512.1|) | phage associated protein (gi|319776204|ref|YP_004138692.1|) | putative uncharacterised type i restriction-modification system related protein (gi|378696445|ref|YP_005178403.1|) | Type I restriction enzyme EcoR124II M protein (gi|229844486|ref|ZP_04464626.1|) | putative type I restriction enzyme-like protein (gi|341952861|gb|EGT79376.1|) | Hypothetical protein GGE_1996 (gi|341952838|gb|EGT79355.1|)
SRS055378_LANL_scaffold_95170_6576_7649_+ hypothetical protein cje77_05455 (gi|380664704|gb|EIB80296.1|) | type I restriction enzyme r protein n terminus (hsdr_n) (gi|86151624|ref|ZP_01069838.1|) | prophage Lp2 protein 6 (gi|384447907|ref|YP_005655958.1|) | hypothetical protein cje135_03325 (gi|380624461|gb|EIB43109.1|) | hypothetical protein (gi|340618168|ref|YP_004736621.1|) | hypothetical protein Cla_0837 (gi|222823840|ref|YP_002575414.1|) | restriction endonuclease (gi|295133476|ref|YP_003584152.1|) | Restriction endonuclease, type I, EcoRI, R subunit/Type III (gi|344203882|ref|YP_004789025.1|) | hypothetical protein FF52_19520 (gi|395804095|ref|ZP_10483336.1|)
SRS055426_LANL_scaffold_4686_46535_47839_+ hypothetical protein KAFR_0D04360 (gi|372463804|emb|CCF58084.1|) | type III restriction enzyme, res subunit (gi|156937768|ref|YP_001435564.1|) | Chr1 DEAD-box ATP-dependent RNA helicase (gi|380353527|emb|CCG23037.1|) | helicase domain-containing protein (gi|159041395|ref|YP_001540647.1|) | putative ATP-dependent RNA helicase protein (gi|114765123|ref|ZP_01444268.1|)
SRS055426_LANL_scaffold_53223_8352_9785_- hypothetical protein BACUNI_02657 (gi|160890217|ref|ZP_02071220.1|) | type I restriction enzyme HsdR protein N-terminal domain protein (gi|294778749|ref|ZP_06744168.1|) | hypothetical protein HMPREF1063_04052 (gi|392626274|gb|EIY20321.1|) | hypothetical protein HMPREF1065_00436 (gi|392648380|gb|EIY42070.1|) | hypothetical protein HMPREF1018_03712 (gi|336411226|ref|ZP_08591694.1|) | hypothetical protein BSFG_03841 (gi|345517536|ref|ZP_08797005.1|) | Restriction endonuclease, type I, EcoRI, R subunit/Type III (gi|336399084|ref|ZP_08579884.1|) | conserved hypothetical protein (gi|228472832|ref|ZP_04057590.1|) | type I restriction enzyme R protein N-terminal domain protein (gi|394752888|gb|EJF36505.1|)
SRS055450_LANL_scaffold_77609_18806_21412_+ type III restriction-modification system: methylase (gi|15828866|ref|NP_326226.1|) | hypothetical protein HMPREF9628_01135 (gi|363889133|ref|ZP_09316499.1|) | hypothetical protein HMPREF1027_00869 (gi|349612219|ref|ZP_08891442.1|) | type III restriction-modification enzyme (gi|306821021|ref|ZP_07454640.1|) | type III restriction enzyme, res subunit (gi|309803522|ref|ZP_07697615.1|) | methylase (gi|315924884|ref|ZP_07921101.1|)
SRS055982_Baylor_scaffold_3508_36438_37526_+ type I restriction enzyme HsdR protein (gi|329954213|ref|ZP_08295307.1|) | hypothetical protein HMPREF9456_02182 (gi|333378860|ref|ZP_08470587.1|) | hypothetical protein (gi|255036882|ref|YP_003087503.1|) | hypothetical protein ALIPUT_01215 (gi|167752952|ref|ZP_02425079.1|) | hypothetical protein Palpr_2810 (gi|313205267|ref|YP_004043924.1|)
SRS056157_LANL_scaffold_1030_4638_6221_- hypothetical protein HMPREF9682_00792 (gi|355366083|gb|EHG13802.1|) | helicase C-terminal domain protein (gi|342833378|gb|EGU67659.1|) | type III restriction enzyme, res subunit (gi|385694824|gb|EIG25408.1|) | DEAD box family helicase, phage associated (gi|288904657|ref|YP_003429878.1|) | helicase, putative (gi|77405301|ref|ZP_00782397.1|) | DEAD box family helicase (gi|15674735|ref|NP_268909.1|) | DNA/RNA helicase (gi|94992062|ref|YP_600161.1|) | DEAD/DEAH box helicase (gi|312899701|ref|ZP_07759024.1|)
SRS056622_LANL_scaffold_16250_71093_71932_+ type II restriction enzyme MboI (gi|340348963|ref|ZP_08671987.1|) | DpmII restriction endonuclease (gi|303237844|ref|ZP_07324401.1|) | hypothetical protein HMPREF9944_00810 (gi|373460795|ref|ZP_09552546.1|) | hypothetical protein HMPREF9138_01924 (gi|357043764|ref|ZP_09105452.1|) | hypothetical protein HMPREF0666_02523 (gi|345884952|ref|ZP_08836347.1|) | type-2 restriction enzyme MboI (gi|400379632|gb|EJP32470.1|)
SRS056622_LANL_scaffold_40734_4021_5444_+ type III restriction enzyme, res subunit (gi|385694824|gb|EIG25408.1|) | hypothetical protein HMPREF9682_00792 (gi|355366083|gb|EHG13802.1|) | helicase C-terminal domain protein (gi|342833378|gb|EGU67659.1|) | DEAD box family helicase, phage associated (gi|288904657|ref|YP_003429878.1|) | helicase, putative (gi|77405301|ref|ZP_00782397.1|) | DEAD box family helicase (gi|15674735|ref|NP_268909.1|) | DNA/RNA helicase (gi|94992062|ref|YP_600161.1|) | DEAD/DEAH box helicase (gi|312899701|ref|ZP_07759024.1|)
SRS056892_LANL_scaffold_10672_4706_6289_- helicase C-terminal domain protein (gi|342833378|gb|EGU67659.1|) | hypothetical protein HMPREF9682_00792 (gi|355366083|gb|EHG13802.1|) | type III restriction enzyme, res subunit (gi|385694824|gb|EIG25408.1|) | helicase, putative (gi|77405301|ref|ZP_00782397.1|) | DEAD box family helicase, phage associated (gi|288904657|ref|YP_003429878.1|) | DNA/RNA helicase (gi|94992062|ref|YP_600161.1|) | DEAD box family helicase (gi|15674735|ref|NP_268909.1|) | DEAD/DEAH box helicase (gi|312899701|ref|ZP_07759024.1|)
SRS057205_LANL_scaffold_9521_6347_9448_+ hypothetical protein CLOBOL_01185 (gi|160936292|ref|ZP_02083662.1|) | type III restriction system protein (gi|227824280|ref|ZP_03989112.1|) | type III restriction enzyme, res subunit (gi|268611121|ref|ZP_06144848.1|) | Restriction endonuclease (gi|295091231|emb|CBK77338.1|) | type III site-specific deoxyribonuclease (gi|317055784|ref|YP_004104251.1|)
SRS057205_LANL_scaffold_55943_7726_8793_- SWF/SNF family helicase (gi|254304002|ref|ZP_04971360.1|) | type III restriction enzyme, res subunit superfamily (gi|294783586|ref|ZP_06748910.1|) | hypothetical protein HMPREF0401_01615 (gi|336419333|ref|ZP_08599597.1|) | Superfamily II DNA/RNA helicase, SNF2 family (gi|212638494|ref|YP_002315014.1|) | protein, SNF2 family (gi|312901374|ref|ZP_07760654.1|) | hypothetical protein GCWU000282_01458 (gi|229824154|ref|ZP_04450223.1|) | helicase C-terminal domain protein (gi|313885386|ref|ZP_07819136.1|)
SRS057205.C3560785_685_1563_- hypothetical protein PEPMIC_00720 (gi|160946761|ref|ZP_02093964.1|) | N-6 DNA Methylase family protein (gi|262067751|ref|ZP_06027363.1|) | hypothetical protein FSAG_02183 (gi|340753121|ref|ZP_08689912.1|) | Type I restriction enzyme M protein (gi|307263060|ref|ZP_07544682.1|) | type I restriction enzyme EcoR124II M protein (gi|190149749|ref|YP_001968274.1|) | phage associated protein (gi|319776204|ref|YP_004138692.1|) | putative type I restriction enzyme-like protein (gi|341952861|gb|EGT79376.1|) | Type I restriction enzyme EcoR124II M protein (gi|229844486|ref|ZP_04464626.1|) | Hypothetical protein GGE_1996 (gi|341952838|gb|EGT79355.1|)
SRS057539_LANL_scaffold_11412_24811_26237_- hypothetical protein HMPREF1015_02937 (gi|365156631|ref|ZP_09352934.1|) | type I site-specific restriction-modification system, R (restriction) subunit, helicase (gi|383365673|gb|EID42966.1|) | type I restriction-modification system R subunit (gi|56418881|ref|YP_146199.1|) | type I site-specific deoxyribonuclease (gi|297528758|ref|YP_003670033.1|) | type III restriction protein res subunit (gi|196250941|ref|ZP_03149625.1|) | type I restriction-modification system R subunit (endonuclease) (gi|167461216|ref|ZP_02326305.1|) | type III restriction enzyme, res subunit family (gi|169347022|ref|ZP_02865964.1|) | putative type I restriction-modification system, R subunit (gi|226947937|ref|YP_002803028.1|)
SRS057539_LANL_scaffold_31313_12945_14528_+ helicase, putative (gi|77405301|ref|ZP_00782397.1|) | DEAD box family helicase, phage associated (gi|288904657|ref|YP_003429878.1|) | helicase C-terminal domain protein (gi|333771924|gb|EGL48821.1|) | DEAD box family helicase (gi|15674735|ref|NP_268909.1|) | DNA/RNA helicase (gi|94992062|ref|YP_600161.1|) | hypothetical protein HMPREF9682_00792 (gi|355366083|gb|EHG13802.1|) | type III restriction enzyme, res subunit (gi|385694824|gb|EIG25408.1|) | DEAD/DEAH box helicase (gi|312899701|ref|ZP_07759024.1|)
SRS057539_LANL_scaffold_45359_21175_22692_- DEAD/DEAH box helicase (gi|282848865|ref|ZP_06258255.1|) | DNA/RNA helicase (gi|293402157|ref|ZP_06646295.1|) | hypothetical protein HMPREF1020_03848 (gi|355628487|ref|ZP_09049769.1|) | hypothetical protein HMPREF9477_00926 (gi|331091445|ref|ZP_08340283.1|) | DNA or RNA helicases of superfamily II (gi|291531538|emb|CBK97123.1|) | hypothetical protein EUBSIR_00458 (gi|167749502|ref|ZP_02421629.1|) | type III restriction enzyme, res subunit (gi|385694824|gb|EIG25408.1|) | DEAD box family helicase (gi|56694884|ref|YP_164394.1|) | type III restriction protein res subunit (gi|325288509|ref|YP_004264690.1|) | hypothetical protein DORLON_00809 (gi|153853411|ref|ZP_01994820.1|)
SRS057539_LANL_scaffold_61327_28987_30552_- helicase, putative (gi|380305366|gb|EIA17644.1|) | helicase (gi|182626298|ref|ZP_02954054.1|) | ABC transporter, permease/ATP-binding protein (gi|169346939|ref|ZP_02865887.1|) | type III restriction enzyme, res subunit (gi|251781045|ref|ZP_04823965.1|) | hypothetical protein HMPREF9476_00447 (gi|373228185|gb|EHP50495.1|) | type III restriction protein res subunit (gi|381209535|ref|ZP_09916606.1|)
SRS057791_LANL_scaffold_12157_2414_3475_+ hypothetical protein Plut_1227 (gi|78187089|ref|YP_375132.1|) | hypothetical protein FF52_19520 (gi|395804095|ref|ZP_10483336.1|) | type I restriction enzyme HsdR protein (gi|329954213|ref|ZP_08295307.1|) | hypothetical protein HMPREF9456_02182 (gi|333378860|ref|ZP_08470587.1|) | prophage Lp2 protein 6 (gi|288929360|ref|ZP_06423205.1|) | hypothetical protein Palpr_2810 (gi|313205267|ref|YP_004043924.1|) | hypothetical protein PMI10_03773 (gi|399032448|ref|ZP_10731889.1|) | Restriction endonuclease, type I, EcoRI, R subunit/Type III (gi|344203882|ref|YP_004789025.1|) | hypothetical protein (gi|255036882|ref|YP_003087503.1|)
SRS057791_LANL_scaffold_16350_35148_36482_- hypothetical protein KAFR_0D04360 (gi|372463804|emb|CCF58084.1|) | type III restriction enzyme, res subunit (gi|156937768|ref|YP_001435564.1|) | Chr1 DEAD-box ATP-dependent RNA helicase (gi|380353527|emb|CCG23037.1|) | helicase domain-containing protein (gi|159041395|ref|YP_001540647.1|) | putative ATP-dependent RNA helicase protein (gi|114765123|ref|ZP_01444268.1|) | predicted protein (gi|126275853|ref|XP_001386913.1|)
SRS057791_LANL_scaffold_35142_19608_20057_+ type II restriction enzyme BsuBI (gi|325268849|ref|ZP_08135474.1|) | BsuBI/PstI restriction endonuclease C-terminal domain protein (gi|325857436|ref|ZP_08172491.1|) | hypothetical protein HMPREF1061_00298 (gi|392629559|gb|EIY23566.1|) | type II restriction enzyme PstI (gi|350565374|ref|ZP_08934147.1|) | hypothetical protein EUBVEN_00712 (gi|154483014|ref|ZP_02025462.1|) | type II site-specific deoxyribonuclease (gi|330836222|ref|YP_004410863.1|) | hypothetical protein EUBHAL_00501 (gi|225026260|ref|ZP_03715452.1|) | type II restriction enzyme (gi|225870153|ref|YP_002746100.1|)
SRS057791_LANL_scaffold_54971_7746_8516_+ putative type IV restriction endonuclease (gi|339445968|ref|YP_004711972.1|) | conserved hypothetical protein (gi|390558839|ref|ZP_10243234.1|) | putative stress response protein, TerZ- and CABP1 (gi|395224765|ref|ZP_10403300.1|) | hypothetical protein Lwei2_00819 (gi|359725648|ref|ZP_09264344.1|) | type I restriction enzyme R protein N-terminal domain protein (gi|400327853|gb|EJO80093.1|) | hypothetical protein 2209_scaffold2350_00086 (gi|377806397|gb|AFB76095.1|) | hypothetical protein (gi|134095444|ref|YP_001100519.1|) | Restriction endonuclease, type I, EcoRI, R subunit/Type III (gi|373853974|ref|ZP_09596772.1|) | stress protein, tellurium resistance TerD (gi|119944158|ref|YP_941838.1|)
SRS057791_LANL_scaffold_84808_24754_26118_- hypothetical protein CGSSp9BS68_09302 (gi|148993430|ref|ZP_01822947.1|) | type III restriction enzyme, res subunit (gi|395585115|gb|EJG45506.1|) | hypothetical protein CGSSp6BS73_08219 (gi|148990194|ref|ZP_01821425.1|)
SRS058053_LANL_scaffold_4934_35970_37553_+ hypothetical protein HMPREF9682_00792 (gi|355366083|gb|EHG13802.1|) | helicase C-terminal domain protein (gi|342833378|gb|EGU67659.1|) | type III restriction enzyme, res subunit (gi|385694824|gb|EIG25408.1|) | DEAD box family helicase, phage associated (gi|288904657|ref|YP_003429878.1|) | helicase, putative (gi|77405301|ref|ZP_00782397.1|) | DNA/RNA helicase (gi|94992062|ref|YP_600161.1|) | DEAD box family helicase (gi|15674735|ref|NP_268909.1|) | DEAD/DEAH box helicase (gi|312899701|ref|ZP_07759024.1|)
SRS058053_LANL_scaffold_7384_186682_188205_+ type II restriction enzyme (gi|329119725|ref|ZP_08248405.1|) | hypothetical protein HMPREF0476_0077 (gi|333374540|ref|ZP_08466380.1|) | site-specific DNA-methyltransferase restriction-modification protein (gi|381401775|ref|ZP_09926668.1|) | N-6 DNA Methylase family (gi|124004979|ref|ZP_01689822.1|)
SRS058053_LANL_scaffold_70937_17119_18480_+ type III restriction enzyme, res subunit (gi|379542900|gb|EHZ08052.1|) | hypothetical protein phiPH15_gp18 (gi|190151433|ref|YP_001974344.1|) | hypothetical protein CGSSp9BS68_09302 (gi|148993430|ref|ZP_01822947.1|)
SRS058105_LANL_scaffold_11421_984_1910_- hypothetical protein FSAG_02183 (gi|340753121|ref|ZP_08689912.1|) | hypothetical protein PEPMIC_00720 (gi|160946761|ref|ZP_02093964.1|) | phage associated protein (gi|319776204|ref|YP_004138692.1|) | Type I restriction enzyme EcoR124II M protein (gi|229844486|ref|ZP_04464626.1|) | putative type I restriction enzyme-like protein (gi|341952861|gb|EGT79376.1|) | Hypothetical protein GGE_1996 (gi|341952838|gb|EGT79355.1|) | putative uncharacterised type i restriction-modification system related protein (gi|378696445|ref|YP_005178403.1|) | N-6 DNA Methylase family protein (gi|262067751|ref|ZP_06027363.1|) | Type I restriction enzyme M protein (gi|307263060|ref|ZP_07544682.1|)
SRS058186_LANL_scaffold_3731_7481_7996_- type I restriction modification DNA specificity domain protein (gi|383187574|gb|EIC80018.1|) | N-6 DNA methylase (gi|282883047|ref|ZP_06291648.1|) | hypothetical protein ACTODO_00044 (gi|154507565|ref|ZP_02043207.1|) | type I restriction enzyme specificity HsdS domain protein (gi|385859613|ref|YP_005906123.1|) | type I restriction-modification system, S subunit (fragment) (gi|321310217|ref|YP_004192546.1|) | type I restriction-modification system, S subunit (gi|321310223|ref|YP_004192552.1|)
SRS058186_LANL_scaffold_3731_8023_8886_- Type I restriction enzyme M protein (gi|307263060|ref|ZP_07544682.1|) | type I restriction enzyme EcoR124II M protein (gi|190149749|ref|YP_001968274.1|) | hypothetical protein EIKCOROL_00173 (gi|225023320|ref|ZP_03712512.1|) | hypothetical protein FSAG_02183 (gi|340753121|ref|ZP_08689912.1|) | N-6 DNA Methylase family protein (gi|262067751|ref|ZP_06027363.1|) | phage associated protein (gi|319776204|ref|YP_004138692.1|) | Type I restriction enzyme EcoR124II M protein (gi|229844486|ref|ZP_04464626.1|) | putative type I restriction enzyme-like protein (gi|341952861|gb|EGT79376.1|) | Hypothetical protein GGE_1996 (gi|341952838|gb|EGT79355.1|) | putative uncharacterised type i restriction-modification system related protein (gi|378696445|ref|YP_005178403.1|)
SRS058186_LANL_scaffold_3731_13557_15140_- helicase C-terminal domain protein (gi|342833378|gb|EGU67659.1|) | hypothetical protein HMPREF9682_00792 (gi|355366083|gb|EHG13802.1|) | type III restriction enzyme, res subunit (gi|385694824|gb|EIG25408.1|) | DEAD box family helicase, phage associated (gi|288904657|ref|YP_003429878.1|) | helicase, putative (gi|77405301|ref|ZP_00782397.1|) | DEAD box family helicase (gi|15674735|ref|NP_268909.1|) | DNA/RNA helicase (gi|94992062|ref|YP_600161.1|) | DEAD/DEAH box helicase (gi|312899701|ref|ZP_07759024.1|)
SRS058336_LANL_scaffold_12932_5984_6934_+ hypothetical protein CGSSp6BS73_08219 (gi|148990194|ref|ZP_01821425.1|) | type III restriction enzyme, res subunit (gi|395898981|gb|EJH09925.1|) | hypothetical protein CGSSp9BS68_09302 (gi|148993430|ref|ZP_01822947.1|) | hypothetical protein phiPH15_gp18 (gi|190151433|ref|YP_001974344.1|) | putative helicase (gi|330832270|ref|YP_004401095.1|)
SRS058336_LANL_scaffold_20621_5716_6702_- hypothetical protein FSAG_02183 (gi|340753121|ref|ZP_08689912.1|) | N-6 DNA Methylase family protein (gi|262067751|ref|ZP_06027363.1|) | hypothetical protein PEPMIC_00720 (gi|160946761|ref|ZP_02093964.1|) | Type I restriction enzyme M protein (gi|307263060|ref|ZP_07544682.1|) | type I restriction enzyme EcoR124II M protein (gi|190149749|ref|YP_001968274.1|) | putative type I restriction enzyme-like protein (gi|341952861|gb|EGT79376.1|) | phage associated protein (gi|319776204|ref|YP_004138692.1|) | Hypothetical protein GGE_1996 (gi|341952838|gb|EGT79355.1|) | Type I restriction enzyme EcoR124II M protein (gi|229844486|ref|ZP_04464626.1|) | putative uncharacterised type i restriction-modification system related protein (gi|378696445|ref|YP_005178403.1|)
SRS058723_Baylor_scaffold_14013_5946_6683_- hypothetical protein DORFOR_01976 (gi|166032273|ref|ZP_02235102.1|) | type II restriction enzyme (gi|238917687|ref|YP_002931204.1|) | DpnII restriction endonuclease (gi|291523891|emb|CBK89478.1|) | hypothetical protein HMPREF9467_03099 (gi|357055051|ref|ZP_09116127.1|) | hypothetical protein CLOBOL_05802 (gi|160940910|ref|ZP_02088250.1|) | DpmII restriction endonuclease (gi|335046805|ref|ZP_08539828.1|) | hypothetical protein HMPREF0380_00607 (gi|373494364|ref|ZP_09584969.1|) | type II site-specific deoxyribonuclease (gi|395488107|gb|EJG08995.1|) | DNA adenine methylase (gi|355370367|gb|EHG17752.1|) | type II restriction-modification system restriction subunit (gi|237745377|ref|ZP_04575858.1|)
SRS058808_LANL_scaffold_68950_1_431_- protein of hypothetical function DUF450 (gi|227536256|ref|ZP_03966305.1|) | hypothetical protein PBAL39_12830 (gi|149279205|ref|ZP_01885337.1|) | hypothetical protein PMI10_00101 (gi|399026573|ref|ZP_10728291.1|) | hypothetical protein PMI13_01378 (gi|399023379|ref|ZP_10725440.1|) | Restriction endonuclease, type I, EcoRI, R subunit/Type III (gi|374372725|ref|ZP_09630387.1|) | prophage Lp2 protein 6 (gi|300774427|ref|ZP_07084290.1|) | type I restriction enzyme HsdR protein (gi|329954213|ref|ZP_08295307.1|) | hypothetical protein (gi|255036882|ref|YP_003087503.1|) | hypothetical protein BACCOP_01115 (gi|189460474|ref|ZP_03009259.1|)
SRS058808_LANL_scaffold_75592_29812_31206_+ hypothetical protein phiPH15_gp18 (gi|190151433|ref|YP_001974344.1|) | putative helicase (gi|330832270|ref|YP_004401095.1|) | type III restriction enzyme, res subunit (gi|395585115|gb|EJG45506.1|) | hypothetical protein CGSSp6BS73_08219 (gi|148990194|ref|ZP_01821425.1|)
SRS062427_LANL_scaffold_5966_43241_44707_+ hypothetical protein BACUNI_02657 (gi|160890217|ref|ZP_02071220.1|) | hypothetical protein HMPREF1063_04052 (gi|392626274|gb|EIY20321.1|) | hypothetical protein HMPREF1065_00436 (gi|392648380|gb|EIY42070.1|) | type I restriction enzyme HsdR protein N-terminal domain protein (gi|294778749|ref|ZP_06744168.1|) | hypothetical protein HMPREF1018_03712 (gi|336411226|ref|ZP_08591694.1|)
SRS062544_LANL_scaffold_15628_1562_2551_- N-6 DNA Methylase family protein (gi|262067751|ref|ZP_06027363.1|) | hypothetical protein FSAG_02183 (gi|340753121|ref|ZP_08689912.1|) | hypothetical protein PEPMIC_00720 (gi|160946761|ref|ZP_02093964.1|) | Type I restriction enzyme M protein (gi|307263060|ref|ZP_07544682.1|) | phage associated protein (gi|319776204|ref|YP_004138692.1|) | type I restriction enzyme EcoR124II M protein (gi|190149749|ref|YP_001968274.1|) | putative uncharacterised type i restriction-modification system related protein (gi|378696445|ref|YP_005178403.1|) | putative type I restriction enzyme-like protein (gi|341952861|gb|EGT79376.1|) | Type I restriction enzyme EcoR124II M protein (gi|229844486|ref|ZP_04464626.1|)
SRS062761_LANL_scaffold_43404_2563_4146_+ helicase, putative (gi|77405301|ref|ZP_00782397.1|) | DEAD box family helicase, phage associated (gi|288904657|ref|YP_003429878.1|) | helicase C-terminal domain protein (gi|333771924|gb|EGL48821.1|) | DEAD box family helicase (gi|15674735|ref|NP_268909.1|) | DNA/RNA helicase (gi|94992062|ref|YP_600161.1|) | hypothetical protein HMPREF9682_00792 (gi|355366083|gb|EHG13802.1|) | type III restriction enzyme, res subunit (gi|385694824|gb|EIG25408.1|)
SRS062761_LANL_scaffold_51048_4821_5882_- hypothetical protein Plut_1227 (gi|78187089|ref|YP_375132.1|) | hypothetical protein FF52_19520 (gi|395804095|ref|ZP_10483336.1|) | type I restriction enzyme HsdR protein (gi|329954213|ref|ZP_08295307.1|) | hypothetical protein HMPREF9456_02182 (gi|333378860|ref|ZP_08470587.1|) | prophage Lp2 protein 6 (gi|288929360|ref|ZP_06423205.1|) | hypothetical protein Palpr_2810 (gi|313205267|ref|YP_004043924.1|) | hypothetical protein PMI10_03773 (gi|399032448|ref|ZP_10731889.1|) | Restriction endonuclease, type I, EcoRI, R subunit/Type III (gi|344203882|ref|YP_004789025.1|) | hypothetical protein (gi|255036882|ref|YP_003087503.1|)
SRS062761_LANL_scaffold_52692_7848_9269_- hypothetical protein BACUNI_02657 (gi|160890217|ref|ZP_02071220.1|) | type I restriction enzyme HsdR protein N-terminal domain protein (gi|294778749|ref|ZP_06744168.1|) | hypothetical protein HMPREF1063_04052 (gi|392626274|gb|EIY20321.1|) | hypothetical protein HMPREF1065_00436 (gi|392648380|gb|EIY42070.1|) | hypothetical protein HMPREF1018_03712 (gi|336411226|ref|ZP_08591694.1|)
SRS062878_LANL_scaffold_57522_11806_12732_+ hypothetical protein FSAG_02183 (gi|340753121|ref|ZP_08689912.1|) | hypothetical protein PEPMIC_00720 (gi|160946761|ref|ZP_02093964.1|) | phage associated protein (gi|319776204|ref|YP_004138692.1|) | Type I restriction enzyme EcoR124II M protein (gi|229844486|ref|ZP_04464626.1|) | putative type I restriction enzyme-like protein (gi|341952861|gb|EGT79376.1|) | Hypothetical protein GGE_1996 (gi|341952838|gb|EGT79355.1|) | putative uncharacterised type i restriction-modification system related protein (gi|378696445|ref|YP_005178403.1|) | N-6 DNA Methylase family protein (gi|262067751|ref|ZP_06027363.1|) | Type I restriction enzyme M protein (gi|307263060|ref|ZP_07544682.1|)
SRS063193_LANL_scaffold_33931_11356_12339_- hypothetical protein CGSSp6BS73_08219 (gi|148990194|ref|ZP_01821425.1|) | hypothetical protein phiPH15_gp18 (gi|190151433|ref|YP_001974344.1|) | type III restriction enzyme, res subunit (gi|379542900|gb|EHZ08052.1|) | hypothetical protein CGSSp9BS68_09302 (gi|148993430|ref|ZP_01822947.1|) | putative helicase (gi|330832270|ref|YP_004401095.1|)
SRS063193_LANL_scaffold_62779_416_741_+ hypothetical protein FSAG_02183 (gi|340753121|ref|ZP_08689912.1|) | N-6 DNA Methylase family protein (gi|262067751|ref|ZP_06027363.1|) | hypothetical protein EIKCOROL_00173 (gi|225023320|ref|ZP_03712512.1|) | putative type I restriction enzyme-like protein (gi|341951060|gb|EGT77641.1|) | Hypothetical protein GGE_1996 (gi|341952838|gb|EGT79355.1|) | Type I restriction enzyme EcoR124II M protein (gi|229844486|ref|ZP_04464626.1|) | phage associated protein (gi|319776204|ref|YP_004138692.1|) | putative uncharacterised type i restriction-modification system related protein (gi|378696445|ref|YP_005178403.1|)
SRS063215_LANL_scaffold_3152_4882_5036_+ helicase C-terminal domain protein (gi|342833378|gb|EGU67659.1|) | hypothetical protein HMPREF9682_00792 (gi|355366083|gb|EHG13802.1|) | type III restriction enzyme, res subunit (gi|385694824|gb|EIG25408.1|) | DEAD/DEAH box helicase (gi|283769257|ref|ZP_06342161.1|) | DEAD box family helicase, phage associated (gi|288904657|ref|YP_003429878.1|) | DEAD box family helicase (gi|56694884|ref|YP_164394.1|) | DNA/RNA helicase (gi|94992062|ref|YP_600161.1|) | hypothetical protein HMPREF9477_00926 (gi|331091445|ref|ZP_08340283.1|)
SRS063287_LANL_scaffold_15995_28224_29090_- hypothetical protein CGSSp6BS73_08219 (gi|148990194|ref|ZP_01821425.1|) | hypothetical protein CGSSp9BS68_09302 (gi|148993430|ref|ZP_01822947.1|) | type III restriction enzyme, res subunit (gi|395893322|gb|EJH04309.1|) | hypothetical protein phiPH15_gp18 (gi|190151433|ref|YP_001974344.1|) | putative helicase (gi|330832270|ref|YP_004401095.1|)
SRS063288_LANL_scaffold_36535_29976_31559_- helicase C-terminal domain protein (gi|342833378|gb|EGU67659.1|) | hypothetical protein HMPREF9682_00792 (gi|355366083|gb|EHG13802.1|) | type III restriction enzyme, res subunit (gi|385694824|gb|EIG25408.1|) | DEAD box family helicase, phage associated (gi|288904657|ref|YP_003429878.1|) | helicase, putative (gi|77405301|ref|ZP_00782397.1|) | DEAD box family helicase (gi|15674735|ref|NP_268909.1|) | DNA/RNA helicase (gi|94992062|ref|YP_600161.1|) | DEAD/DEAH box helicase (gi|312899701|ref|ZP_07759024.1|)
SRS063288_LANL_scaffold_59856_58_1047_+ N-6 DNA Methylase family protein (gi|262067751|ref|ZP_06027363.1|) | hypothetical protein FSAG_02183 (gi|340753121|ref|ZP_08689912.1|) | hypothetical protein PEPMIC_00720 (gi|160946761|ref|ZP_02093964.1|) | Type I restriction enzyme M protein (gi|307263060|ref|ZP_07544682.1|) | type I restriction enzyme EcoR124II M protein (gi|190149749|ref|YP_001968274.1|) | phage associated protein (gi|319776204|ref|YP_004138692.1|) | putative type I restriction enzyme-like protein (gi|341952861|gb|EGT79376.1|) | Type I restriction enzyme EcoR124II M protein (gi|229844486|ref|ZP_04464626.1|) | Hypothetical protein GGE_1996 (gi|341952838|gb|EGT79355.1|)
SRS063288_LANL_scaffold_63082_390_1475_+ type I restriction enzyme HsdR protein (gi|329954213|ref|ZP_08295307.1|) | hypothetical protein BACCOP_01115 (gi|189460474|ref|ZP_03009259.1|) | prophage Lp2 protein 6 (gi|323344850|ref|ZP_08085074.1|) | hypothetical protein (gi|383754783|ref|YP_005433686.1|) | conserved hypothetical protein (gi|237735508|ref|ZP_04565989.1|) | hypothetical protein HMPREF9456_02182 (gi|333378860|ref|ZP_08470587.1|) | type I restriction enzyme R protein N-terminal domain protein (gi|400367310|gb|EJP20327.1|)
SRS063603_LANL_scaffold_108471_1393_1872_- possible type I restriction enzyme M subunit (gi|145631143|ref|ZP_01786917.1|) | hypothetical protein (gi|386263766|ref|YP_005827259.1|) | type I restriction enzyme M subunit (gi|68248686|ref|YP_247798.1|) | hypothetical protein PARA_11690 (gi|345429745|ref|YP_004822863.1|) | putative type I restriction-modification system methyltransferase subunit (gi|378773946|ref|YP_005176189.1|) | hypothetical protein plu1158 (gi|37525126|ref|NP_928470.1|) | hypothetical protein PAU_03299 (gi|253990773|ref|YP_003042129.1|)
SRS063603_LANL_scaffold_108787_3164_4147_+ hypothetical protein FSAG_02183 (gi|340753121|ref|ZP_08689912.1|) | N-6 DNA Methylase family protein (gi|262067751|ref|ZP_06027363.1|) | hypothetical protein PEPMIC_00720 (gi|160946761|ref|ZP_02093964.1|) | hypothetical protein EIKCOROL_00173 (gi|225023320|ref|ZP_03712512.1|) | phage associated protein (gi|319776204|ref|YP_004138692.1|) | putative uncharacterised type i restriction-modification system related protein (gi|378696445|ref|YP_005178403.1|) | Type I restriction enzyme EcoR124II M protein (gi|229844486|ref|ZP_04464626.1|) | putative type I restriction enzyme-like protein (gi|341952861|gb|EGT79376.1|) | Hypothetical protein GGE_1996 (gi|341952838|gb|EGT79355.1|)
SRS063603.C4312807_904_1122_- helicase (gi|315605550|ref|ZP_07880586.1|) | type III restriction enzyme, res subunit (gi|399526654|ref|ZP_10766412.1|) | hypothetical protein CORMATOL_00374 (gi|225020367|ref|ZP_03709559.1|) | hypothetical protein (gi|49476200|ref|YP_034241.1|) | helicase protein, partial (gi|378822596|ref|ZP_09845355.1|) | hypothetical protein MEI_00484 (gi|395792430|ref|ZP_10471863.1|) | endonuclease and methylase LlaGI (gi|256760965|ref|ZP_05501545.1|) | Adenine specific DNA methyltransferase (gi|384049228|ref|YP_005497245.1|)
SRS063932_LANL_scaffold_9167_7429_9009_+ DEAD box family helicase (gi|56694884|ref|YP_164394.1|) | hypothetical protein HMPREF9682_00792 (gi|355366083|gb|EHG13802.1|) | helicase, putative (gi|77405301|ref|ZP_00782397.1|) | DEAD/DEAH box helicase (gi|312899701|ref|ZP_07759024.1|) | type III restriction enzyme, res subunit (gi|385694824|gb|EIG25408.1|) | helicase C-terminal domain protein (gi|342833378|gb|EGU67659.1|) | DNA/RNA helicase (gi|167462158|ref|ZP_02327247.1|) | DEAD box family helicase, phage associated (gi|288904657|ref|YP_003429878.1|)
SRS063932_LANL_scaffold_104807_1867_2859_- hypothetical protein FSAG_02183 (gi|340753121|ref|ZP_08689912.1|) | N-6 DNA Methylase family protein (gi|262067751|ref|ZP_06027363.1|) | hypothetical protein PEPMIC_00720 (gi|160946761|ref|ZP_02093964.1|) | Type I restriction enzyme M protein (gi|307263060|ref|ZP_07544682.1|) | type I restriction enzyme EcoR124II M protein (gi|190149749|ref|YP_001968274.1|) | phage associated protein (gi|319776204|ref|YP_004138692.1|) | putative uncharacterised type i restriction-modification system related protein (gi|378696445|ref|YP_005178403.1|) | Type I restriction enzyme EcoR124II M protein (gi|229844486|ref|ZP_04464626.1|) | putative type I restriction enzyme-like protein (gi|341952861|gb|EGT79376.1|)
SRS063985_LANL_scaffold_8820_67778_69385_- hypothetical protein DORLON_00809 (gi|153853411|ref|ZP_01994820.1|) | hypothetical protein HMPREF9477_00926 (gi|331091445|ref|ZP_08340283.1|) | hypothetical protein HMPREF9682_00792 (gi|355366083|gb|EHG13802.1|) | helicase C-terminal domain protein (gi|342833378|gb|EGU67659.1|) | DNA/RNA helicase (gi|293402157|ref|ZP_06646295.1|) | type III restriction enzyme, res subunit (gi|385694824|gb|EIG25408.1|) | type III restriction protein res subunit (gi|220930667|ref|YP_002507576.1|) | hypothetical protein EUBSIR_00458 (gi|167749502|ref|ZP_02421629.1|) | DNA or RNA helicases of superfamily II (gi|291531538|emb|CBK97123.1|) | DEAD/DEAH box helicase (gi|301299426|ref|ZP_07205705.1|)
SRS063999_LANL_scaffold_5264_1527_3110_- helicase C-terminal domain protein (gi|342833378|gb|EGU67659.1|) | hypothetical protein HMPREF9682_00792 (gi|355366083|gb|EHG13802.1|) | type III restriction enzyme, res subunit (gi|385694824|gb|EIG25408.1|) | DNA/RNA helicase (gi|94992062|ref|YP_600161.1|) | DEAD box family helicase (gi|15674735|ref|NP_268909.1|) | helicase, putative (gi|77405301|ref|ZP_00782397.1|) | DEAD box family helicase, phage associated (gi|288904657|ref|YP_003429878.1|) | DEAD/DEAH box helicase (gi|312899701|ref|ZP_07759024.1|)
SRS063999_LANL_scaffold_11117_10182_11357_- hypothetical protein HMPREF0401_01615 (gi|336419333|ref|ZP_08599597.1|) | SWF/SNF family helicase (gi|254304002|ref|ZP_04971360.1|) | type III restriction enzyme, res subunit superfamily (gi|294783586|ref|ZP_06748910.1|) | hypothetical protein GCWU000282_01458 (gi|229824154|ref|ZP_04450223.1|) | protein, SNF2 family (gi|312901374|ref|ZP_07760654.1|) | helicase C-terminal domain protein (gi|313885386|ref|ZP_07819136.1|)
SRS063999_LANL_scaffold_15018_25503_25958_- helicase protein, partial (gi|378822596|ref|ZP_09845355.1|) | type III restriction enzyme, res subunit (gi|251771370|gb|EES51950.1|) | hypothetical protein (gi|138896441|ref|YP_001126894.1|) | superfamily II DNA/RNA helicase (gi|62391915|ref|YP_227317.1|) | helicase (gi|19554259|ref|NP_602261.1|) | DNA helicase restriction enzyme Type III R subunit (gi|319941355|ref|ZP_08015684.1|) | methyltransferase domain protein (gi|400203866|gb|EJO34851.1|) | helicase domain-containing protein (gi|83718564|ref|YP_443638.1|) | endonuclease and methylase LlaGI (gi|333998394|ref|YP_004531006.1|)
SRS063999_LANL_scaffold_25080_3333_4916_- helicase C-terminal domain protein (gi|342833378|gb|EGU67659.1|) | hypothetical protein HMPREF9682_00792 (gi|355366083|gb|EHG13802.1|) | type III restriction enzyme, res subunit (gi|385694824|gb|EIG25408.1|) | DEAD box family helicase (gi|15674735|ref|NP_268909.1|) | DNA/RNA helicase (gi|94992062|ref|YP_600161.1|) | helicase, putative (gi|77405301|ref|ZP_00782397.1|) | DEAD box family helicase, phage associated (gi|288904657|ref|YP_003429878.1|) | DEAD/DEAH box helicase (gi|312899701|ref|ZP_07759024.1|)
SRS064276_LANL_scaffold_40179_52794_54380_- hypothetical protein EUBSIR_00458 (gi|167749502|ref|ZP_02421629.1|) | DNA or RNA helicases of superfamily II (gi|291531538|emb|CBK97123.1|) | hypothetical protein HMPREF1020_03848 (gi|355628487|ref|ZP_09049769.1|) | type III restriction protein res subunit (gi|302385772|ref|YP_003821594.1|) | DNA/RNA helicase (gi|293402157|ref|ZP_06646295.1|) | hypothetical protein DORLON_00809 (gi|153853411|ref|ZP_01994820.1|) | hypothetical protein HMPREF1021_00270 (gi|365829918|ref|ZP_09371506.1|) | type III restriction enzyme (gi|237735522|ref|ZP_04566003.1|)
SRS064276_LANL_scaffold_40179_60880_61752_+ restriction endonuclease (gi|317055856|ref|YP_004104323.1|) | type II restriction endonuclease family protein (gi|240145595|ref|ZP_04744196.1|) | Predicted endonuclease distantly related to archaeal Holliday junction resolvase and Mrr-like restriction enzymes (gi|291541114|emb|CBL14225.1|) | hypothetical protein HMPREF0994_04914 (gi|336428935|ref|ZP_08608908.1|) | Holliday junction resolvase-like protein (gi|385226623|ref|YP_005786547.1|) | archaeal Holliday junction resolvase-like protein (gi|385228126|ref|YP_005788059.1|) | hypothetical protein BACPEC_00447 (gi|218132588|ref|ZP_03461392.1|)
SRS064329_LANL_scaffold_35555_14306_17620_- hypothetical protein HMPREF9630_02036 (gi|363892806|ref|ZP_09319959.1|) | hypothetical protein HMPREF1021_02739 (gi|365832442|ref|ZP_09373975.1|) | helicase protein (gi|373471322|ref|ZP_09562378.1|) | type III restriction protein, res subunit (gi|315038768|ref|YP_004032336.1|) | hypothetical protein HMPREF9628_00676 (gi|363890877|ref|ZP_09318171.1|) | PF13643 domain / type III restriction enzyme, res subunit / type-I restriction enzyme multi-domain protein (gi|383303540|gb|EIC94984.1|) | type I site-specific restriction-modification system, R (gi|238853924|ref|ZP_04644285.1|)
SRS064423_LANL_scaffold_1997_19198_20643_+ hypothetical protein BACUNI_02657 (gi|160890217|ref|ZP_02071220.1|) | type I restriction enzyme HsdR protein N-terminal domain protein (gi|294778749|ref|ZP_06744168.1|) | hypothetical protein HMPREF1063_04052 (gi|392626274|gb|EIY20321.1|) | hypothetical protein HMPREF1065_00436 (gi|392648380|gb|EIY42070.1|) | hypothetical protein HMPREF1018_03712 (gi|336411226|ref|ZP_08591694.1|)
SRS064423_LANL_scaffold_10841_1_1548_+ helicase, putative (gi|380305366|gb|EIA17644.1|) | helicase (gi|182626298|ref|ZP_02954054.1|) | ABC transporter, permease/ATP-binding protein (gi|169346939|ref|ZP_02865887.1|) | hypothetical protein HMPREF9476_00447 (gi|373228185|gb|EHP50495.1|) | type III restriction enzyme, res subunit (gi|251781045|ref|ZP_04823965.1|) | type III restriction protein res subunit (gi|359411721|ref|ZP_09204186.1|)
SRS064423_LANL_scaffold_21918_25813_27000_- SWF/SNF family helicase (gi|254304002|ref|ZP_04971360.1|) | type III restriction enzyme, res subunit superfamily (gi|294783586|ref|ZP_06748910.1|) | hypothetical protein HMPREF0401_01615 (gi|336419333|ref|ZP_08599597.1|) | protein, SNF2 family (gi|312901374|ref|ZP_07760654.1|) | helicase C-terminal domain protein (gi|313885386|ref|ZP_07819136.1|) | Superfamily II DNA/RNA helicase, SNF2 family (gi|212638494|ref|YP_002315014.1|)
SRS064423_LANL_scaffold_63509_10674_12257_+ type III restriction enzyme, res subunit (gi|385694824|gb|EIG25408.1|) | hypothetical protein HMPREF9682_00792 (gi|355366083|gb|EHG13802.1|) | helicase C-terminal domain protein (gi|342833378|gb|EGU67659.1|) | DEAD box family helicase, phage associated (gi|288904657|ref|YP_003429878.1|) | helicase, putative (gi|77405301|ref|ZP_00782397.1|) | DEAD box family helicase (gi|15674735|ref|NP_268909.1|) | DNA/RNA helicase (gi|94992062|ref|YP_600161.1|) | DEAD/DEAH box helicase (gi|312899701|ref|ZP_07759024.1|)
SRS064423_LANL_scaffold_69801_19761_20759_+ EcoRI methylase/methyltransferase (gi|223039596|ref|ZP_03609883.1|) | type II restriction enzyme EcoRI-like protein (gi|315024030|gb|EFT37032.1|) | site-specific DNA-methyltransferase (adenine-specific) (gi|313206954|ref|YP_004046131.1|) | modification methylase EcoRI (adenine-specificmethyltransferase EcoRI) (M.EcoRI) (gi|154147883|ref|YP_001405680.1|)
SRS064449.C4144250_6234_7409_+ hypothetical protein HMPREF0401_01615 (gi|336419333|ref|ZP_08599597.1|) | SWF/SNF family helicase (gi|254304002|ref|ZP_04971360.1|) | type III restriction enzyme, res subunit superfamily (gi|294783586|ref|ZP_06748910.1|) | hypothetical protein GCWU000282_01458 (gi|229824154|ref|ZP_04450223.1|) | protein, SNF2 family (gi|312901374|ref|ZP_07760654.1|) | helicase C-terminal domain protein (gi|313885386|ref|ZP_07819136.1|) | Superfamily II DNA/RNA helicase, SNF2 family (gi|212638494|ref|YP_002315014.1|)
SRS064493_LANL_scaffold_23055_11055_12638_+ helicase C-terminal domain protein (gi|342833378|gb|EGU67659.1|) | hypothetical protein HMPREF9682_00792 (gi|355366083|gb|EHG13802.1|) | type III restriction enzyme, res subunit (gi|385694824|gb|EIG25408.1|) | helicase, putative (gi|77405301|ref|ZP_00782397.1|) | DEAD box family helicase, phage associated (gi|288904657|ref|YP_003429878.1|) | DNA/RNA helicase (gi|94992062|ref|YP_600161.1|) | DEAD box family helicase (gi|15674735|ref|NP_268909.1|) | DEAD/DEAH box helicase (gi|312899701|ref|ZP_07759024.1|)
SRS064774_LANL_scaffold_2970_1_1298_+ type III restriction enzyme, res subunit (gi|385694824|gb|EIG25408.1|) | hypothetical protein HMPREF9682_00792 (gi|355366083|gb|EHG13802.1|) | helicase C-terminal domain protein (gi|342833378|gb|EGU67659.1|) | helicase, putative (gi|77405301|ref|ZP_00782397.1|) | DEAD box family helicase, phage associated (gi|288904657|ref|YP_003429878.1|) | DEAD box family helicase (gi|15674735|ref|NP_268909.1|) | DNA/RNA helicase (gi|94992062|ref|YP_600161.1|) | DEAD/DEAH box helicase (gi|312899701|ref|ZP_07759024.1|)
SRS064774_LANL_scaffold_12516_575_1948_+ DEAD box family helicase (gi|15674735|ref|NP_268909.1|) | DNA/RNA helicase (gi|94992062|ref|YP_600161.1|) | helicase C-terminal domain protein (gi|333771924|gb|EGL48821.1|) | helicase, putative (gi|77405301|ref|ZP_00782397.1|) | DEAD box family helicase, phage associated (gi|288904657|ref|YP_003429878.1|) | hypothetical protein HMPREF9682_00792 (gi|355366083|gb|EHG13802.1|) | type III restriction enzyme, res subunit (gi|385694824|gb|EIG25408.1|) | DEAD/DEAH box helicase (gi|312899701|ref|ZP_07759024.1|)
SRS064774_LANL_scaffold_65854_173_3877_+ HsdR family type I site-specific deoxyribonuclease (gi|284048510|ref|YP_003398849.1|) | type I restriction enzyme, endonuclease subunit (gi|300853533|ref|YP_003778517.1|) | type I site-specific deoxyribonuclease, HsdR family (gi|400371731|gb|EJP24681.1|) | HsdR-like type I restriction modification system protein (gi|300313841|ref|YP_003777933.1|)
SRS065278_LANL_scaffold_52476_4091_5674_- type III restriction enzyme, res subunit (gi|385694824|gb|EIG25408.1|) | hypothetical protein HMPREF9682_00792 (gi|355366083|gb|EHG13802.1|) | helicase C-terminal domain protein (gi|342833378|gb|EGU67659.1|) | DEAD box family helicase, phage associated (gi|288904657|ref|YP_003429878.1|) | helicase, putative (gi|77405301|ref|ZP_00782397.1|) | DEAD box family helicase (gi|15674735|ref|NP_268909.1|) | DNA/RNA helicase (gi|94992062|ref|YP_600161.1|) | DEAD/DEAH box helicase (gi|312899701|ref|ZP_07759024.1|)
SRS065278_LANL_scaffold_60067_2074_3063_+ N-6 DNA Methylase family protein (gi|262067751|ref|ZP_06027363.1|) | hypothetical protein FSAG_02183 (gi|340753121|ref|ZP_08689912.1|) | hypothetical protein PEPMIC_00720 (gi|160946761|ref|ZP_02093964.1|) | Type I restriction enzyme M protein (gi|307263060|ref|ZP_07544682.1|) | type I restriction enzyme EcoR124II M protein (gi|190149749|ref|YP_001968274.1|) | phage associated protein (gi|319776204|ref|YP_004138692.1|) | putative type I restriction enzyme-like protein (gi|341952861|gb|EGT79376.1|) | Type I restriction enzyme EcoR124II M protein (gi|229844486|ref|ZP_04464626.1|) | putative uncharacterised type i restriction-modification system related protein (gi|378696445|ref|YP_005178403.1|)
SRS065278_LANL_scaffold_66260_15032_16120_- prophage Lp2 protein 6 (gi|323344850|ref|ZP_08085074.1|) | type I restriction enzyme HsdR protein (gi|329954213|ref|ZP_08295307.1|) | hypothetical protein HMPREF9456_02182 (gi|333378860|ref|ZP_08470587.1|) | hypothetical protein BACCOP_01115 (gi|189460474|ref|ZP_03009259.1|) | hypothetical protein (gi|255036882|ref|YP_003087503.1|) | hypothetical protein Palpr_2810 (gi|313205267|ref|YP_004043924.1|)
SRS075404_LANL_scaffold_12120_868_1929_- hypothetical protein Plut_1227 (gi|78187089|ref|YP_375132.1|) | hypothetical protein FF52_19520 (gi|395804095|ref|ZP_10483336.1|) | type I restriction enzyme HsdR protein (gi|329954213|ref|ZP_08295307.1|) | hypothetical protein HMPREF9456_02182 (gi|333378860|ref|ZP_08470587.1|) | prophage Lp2 protein 6 (gi|323344850|ref|ZP_08085074.1|) | Restriction endonuclease, type I, EcoRI, R subunit/Type III (gi|344203882|ref|YP_004789025.1|) | hypothetical protein PMI10_03773 (gi|399032448|ref|ZP_10731889.1|) | hypothetical protein (gi|340618168|ref|YP_004736621.1|) | hypothetical protein Palpr_2810 (gi|313205267|ref|YP_004043924.1|)
SRS075404_LANL_scaffold_69717_16052_17647_+ type III restriction enzyme, res subunit (gi|385694824|gb|EIG25408.1|) | helicase C-terminal domain protein (gi|342833378|gb|EGU67659.1|) | hypothetical protein HMPREF9682_00792 (gi|355366083|gb|EHG13802.1|) | DNA/RNA helicase (gi|167462158|ref|ZP_02327247.1|) | DEAD box family helicase, phage associated (gi|288904657|ref|YP_003429878.1|) | DEAD box family helicase (gi|56694884|ref|YP_164394.1|) | helicase, putative (gi|77405301|ref|ZP_00782397.1|)
SRS075410_LANL_scaffold_31494_426_680_+ type III restriction enzyme (gi|315612484|ref|ZP_07887397.1|) | conserved hypothetical protein (gi|293365751|ref|ZP_06612458.1|) | hypothetical protein SMSK597_0534 (gi|307704517|ref|ZP_07641425.1|) | conserved domain protein (gi|334267126|gb|EGL85594.1|) | hypothetical protein HMPREF1125_1694 (gi|400369643|gb|EJP22640.1|) | hypothetical protein HMPREF9954_2066 (gi|343390450|gb|EGV03030.1|) | hypothetical protein HMPREF1115_0317 (gi|383183756|gb|EIC76291.1|) | hypothetical protein (gi|325978578|ref|YP_004288294.1|)
SRS077736_LANL_scaffold_866_27422_29005_- type III restriction enzyme, res subunit (gi|385694824|gb|EIG25408.1|) | hypothetical protein HMPREF9682_00792 (gi|355366083|gb|EHG13802.1|) | helicase C-terminal domain protein (gi|342833378|gb|EGU67659.1|) | DEAD box family helicase, phage associated (gi|288904657|ref|YP_003429878.1|) | helicase, putative (gi|77405301|ref|ZP_00782397.1|) | DEAD box family helicase (gi|15674735|ref|NP_268909.1|) | DNA/RNA helicase (gi|94992062|ref|YP_600161.1|) | DEAD/DEAH box helicase (gi|301299426|ref|ZP_07205705.1|)
SRS077736_LANL_scaffold_11623_46610_47974_+ hypothetical protein CGSSp9BS68_09302 (gi|148993430|ref|ZP_01822947.1|) | type III restriction enzyme, res subunit (gi|395585115|gb|EJG45506.1|) | hypothetical protein CGSSp6BS73_08219 (gi|148990194|ref|ZP_01821425.1|)
SRS077736_LANL_scaffold_11756_1_824_+ hypothetical protein CGSSp6BS73_08219 (gi|148990194|ref|ZP_01821425.1|) | hypothetical protein phiPH15_gp18 (gi|190151433|ref|YP_001974344.1|) | type III restriction enzyme, res subunit (gi|379542900|gb|EHZ08052.1|) | hypothetical protein CGSSp9BS68_09302 (gi|148993430|ref|ZP_01822947.1|) | putative helicase (gi|330832270|ref|YP_004401095.1|)
SRS077736_LANL_scaffold_25260_29826_31409_- helicase, putative (gi|77405301|ref|ZP_00782397.1|) | DEAD box family helicase, phage associated (gi|288904657|ref|YP_003429878.1|) | helicase C-terminal domain protein (gi|333771924|gb|EGL48821.1|) | DNA/RNA helicase (gi|94992062|ref|YP_600161.1|) | DEAD box family helicase (gi|15674735|ref|NP_268909.1|) | hypothetical protein HMPREF9682_00792 (gi|355366083|gb|EHG13802.1|) | type III restriction enzyme, res subunit (gi|385694824|gb|EIG25408.1|)
SRS077736_LANL_scaffold_32012_20834_21823_- N-6 DNA Methylase family protein (gi|262067751|ref|ZP_06027363.1|) | hypothetical protein FSAG_02183 (gi|340753121|ref|ZP_08689912.1|) | hypothetical protein PEPMIC_00720 (gi|160946761|ref|ZP_02093964.1|) | Type I restriction enzyme M protein (gi|307263060|ref|ZP_07544682.1|) | type I restriction enzyme EcoR124II M protein (gi|190149749|ref|YP_001968274.1|) | phage associated protein (gi|319776204|ref|YP_004138692.1|) | putative uncharacterised type i restriction-modification system related protein (gi|378696445|ref|YP_005178403.1|) | putative type I restriction enzyme-like protein (gi|341952861|gb|EGT79376.1|) | Type I restriction enzyme EcoR124II M protein (gi|229844486|ref|ZP_04464626.1|) | Hypothetical protein GGE_1996 (gi|341952838|gb|EGT79355.1|)
SRS077736_LANL_scaffold_33720_4876_5898_- type III restriction enzyme, res subunit (gi|379542900|gb|EHZ08052.1|) | hypothetical protein CGSSp6BS73_08219 (gi|148990194|ref|ZP_01821425.1|) | hypothetical protein CGSSp9BS68_09302 (gi|148993430|ref|ZP_01822947.1|) | hypothetical protein phiPH15_gp18 (gi|190151433|ref|YP_001974344.1|) | putative helicase (gi|330832270|ref|YP_004401095.1|)
SRS077736_LANL_scaffold_34183_15718_16560_- putative type II restriction enzyme HphI (gi|261380713|ref|ZP_05985286.1|) | conserved hypothetical protein (gi|241760449|ref|ZP_04758542.1|) | type II restriction enzyme HphI (gi|319638180|ref|ZP_07992943.1|) | putative restriction endonuclease (gi|312881174|ref|ZP_07740972.1|)
